# Supplementary material for: Genetic Variation and Gene Expression of the Antimicrobial Peptide Macins in Asian Buffalo Leech (Hirudinaria manillensis)
Source: Biology (Basel). 2025 May 8;14(5):517. doi: 10.3390/biology14050517 (PMC12109416; doi:10.3390/biology14050517)
Supplement: Supplementary file 1 [file biology-14-00517-s001.zip]

Archive with 5 entries (5 files):
- Figure S1.tiff
- File S1.fas
- File S2.fas
- File S3.fas
- Table S1 and S2.xlsx
