# Supplementary material for: Genetic Variation and Gene Expression of the Antimicrobial Peptide Macins in Asian Buffalo Leech (Hirudinaria manillensis)
Source: Biology (Basel). 2025 May 8;14(5):517. doi: 10.3390/biology14050517 (PMC12109416; doi:10.3390/biology14050517)
Supplement: Supplementary file 1 [file biology-14-00517-s001.zip › File S1.fas]

>Hmed1
ATGGCT---------CTTCTCAACAAGTTGCTCTGCTTTGCTCTGGTCTTCATGATCTTCGGTGAGTTCGTGACTCCG---------------------GATTGCTACGAAGACTGGAGCAGGTGCACGCCTGGAACGTCATTCCTGACTGGAATTCTGTGGAAAGATTGTCACAGCCGTTGCAAGGAA---CTCGGTCACAGGGGAGGACGATGTGTGGATTCACCAAGCAAACACTGCCCTGGAGTCCTCAAGAACAACAAACAGTGTCTTTGCTACTGA
>Hmed2
ATGGCT---------CTTCTCAACAAGTTGCTCTGCTTTGCTCTAGTCTTCATGATCTTCGGTGAGTTCGTGACTCCG---------------------GATTGCTACGAAGACTGGAGCAGGTGCACGCCTGGAACGTCATTCCTGACTGGAATTCTGTGGAAAGATTGTCACAGCCGCTGCAAGGAA---CTCGGTCACAGGGGAGGACGATGTGTGGATTCACCAAGCAAACACTGCCCTGGAGtcctcaaaaacaacaaacagtgTCAATGCTACTGA
>Hmed3
ATGTAT---------CTCCTTTGCATGCTCTTGTGTTTTGCTTTGGTTTCCCAAACGTTTGGTGCCTTAATTGAGAATGGCTGG---------------CTGTGCTATGATGATTGGAGCAGATGTTCTCCTGTGACGAATTGGCTT---GGATTCCTTTGGAAGAACTGCAACGATCGCTGCAAAGAA---CTCGGAAAATCAGGAGGTGAGTGCCGGGATTCTCCAAGCAAAGGATGTCCAAACCTGTTGCCCAATAACAAACAGTGTTACTGCTACTGA
>Hmed4
ATGACT---------CTACTTTACATTCTGCTAAGCTTTGCCTTGGTTTCAACGGTCATTGGACAGACCGGGTCA---GGGGGATCTGGTGGTATAAGTCAGTGCTATGATGATTGGAGCAGATGTTCTCCTGTGACGGAAAGTCTT---GGATTCCTTTGGAGGAACTGCAACGATCGCTGCAAATAC---CTCGGAAAAAGAGGAGGTGAGTGCAAGGATTCTCCAAGCACAGCATGCCCATACCTGTTGCCCAATAACAAGCAGTGTTATTGCTATTGA
>Hnip1
ATGGCT---------CTTCTCAACAAGTTGCTCTGCTTTGCTTTGGTCTTCATGATCTTCGGCGAGTTGGTGACTCCG---------------------AGTTGCTATGAAGATTGGAGCAGATGCACGCCTGGCACGGGATTTCTGACTGGAGTTCTGTGGAAAGATTGCAACAGCCGCTGCAAGGAA---CTCGGCCGCAGAGGAGGACGATGTGTGGATTCGCCGAGCAAATCTTGCCCAGGAGTTCTCAAGAACAACAAACAGTGTCGTTGCTACTGA
>Hnip2
ATGGCT---------CTTCTCAACAAGTTGCTCTGCTTTGCTTTGGTCTTCATGATCTTCGGCGAGTTGGTGACTCCG---------------------AGTTGCTACGAAGATTGGAGCAGATGCACGCCTGGCACGGGATTTCTGACTGGAGTTCTGTGGAAAGATTGCAACAGCCGCTGCAAGGAA---CTCGGCCGCAGAGGAGGACGATGTGTGGATTCGCCGAGCAAATCTTGCCCAGGAGTTCTCAAGAACAACAAACAGTGTCGTTGCTACTGA
>Hnip3
ATGGCT---------CTTCTCAACAAGTTGCTCTGCTTTGCTTTGGTCTTCATGATCTTCGGCGAGTTGGTGACTCCG---------------------AGTTGCTACGAAGATTGGAGCAGATGCACGCCTGGCACGGAATTTCTGACTGGAGTTCTGTGGAAAGATTGCAACAGCCGCTGCAAGGAA---CTCGGCCGCAGAGGAGGACGATGTGTGGATTCGCCGAGCAAATCTTGCCCTGGAGTTCTCAAGAACAACAAACAGTGTCGTTGCTTCTGA
>Hnip4
ATGATT---------CTAGTTTACCTTATACTCGGTTTCGCCTTAGTTTCAACGGCCATTGGACAGACCGGGTCACCAGGAGGTAGT---------------TGCTACGATGATTGGAGCAGATGTTCTCCTGTAACGTCATTTTTTACGGGCAAGATCTGGTACACCTGCGACAGTCGTTGCAAGGAA---CTGGGCCGCAGGGGAGGAAATTGTGTGGACTCACCGAGTAAATGGTGTCCCTTCTTGTTGCCAAACAACAAACAATGTGTTTGTTACTAG
>Wpig1
ATGGCT---------TTTCTCAACAAATTGCTTTGCTTTGCTTTGGTCTTCATGATCTTTGGCGAGTTGGTGACTCCA---------------------AGTTGCTACGAAGATTGGAGCAGATGCACGCCTGGATCGTCATTTCTGACTGGAGTTCTGTGGAAAGATTGCAACAGCCGCTGTAGGGAA---CTCGGCCACAGGGGAGGACGATGTGTGGATTCGCCAAGCAAATCTTGCCCTGGAGTTCTCAAGAACAACAAACAGTGTCGTTGCTACTGA
>Wpig2
ATGGCT---------CTTCTCAACAAGTTGCTGTGCTTTGCTTTGGTCTTCATGATCTTCAGCGAGTTGGTGACTCCG---------------------AGTTGCTATGACGATTGGAGCAGATGCACGCCTGGCACGTCATTTCTGACTGGAATTCTGTGGAAAGATTGCAACAGCCGCTGCATCGAA---CTCGGCCACAGTGGAGGACGATGTGTGGATTCGCCAAGCCAAAATTGCCCTGGAGTTCTCAAGGACAACAAACAGTGTGTTTGCTACTGA
>Wpig3
ATGGCT---------CTTCTCAACAAGTTGCTCTGCTTTGCTTTGGTCTTCATGATCTTCGGCGAGTTGGTGACTCCG---------------------AGTTGCTATGACGATTGGAGCAGATGCACGCCTGGCACGTCATTTCTGACTGGAATTCTGTGGAAAGATTGCAACAGCCGCTGCAGGGAA---CTCGGCCATAGAGGAGGATTATGGGCGAATTCGCCAAGCAAATCTTACCCTGAAGTTTTCAATAACAACAAACAGTGCCATTTCAACTGA
>Wpig4
ATGGCT---------CTTCTCAACAAGTTGCTCTGCTTTGCTTTGGTCTTCATGATCTTCGGCGAGTTGGTGACTCCG---------------------AGTTGCTACGAAGATTGGAGCAGATGCACGTTTGGCTCGTCAATTCTGACTGGAATTCTGTGGAAAGATTGCAGCAGCATATGCAGGGGA---CGCGGCCACAGGGGAGGGCGATGTGGGTATTCCCCAACA---TCTTGCCCTGGAGTTCTCACGAACAACAAACAGTGTCAGTGCTACTGA
>Wpig5
ATGCCT---------GTACTTTACATTCTACTATTTTGTGCCTTAGTTTCAACGGCCTTTGGACGGATCGTGTTTGTTGATGGC------------------TGCTACGAAGATTGGAGCAGATGTACCCCTGGTACGTCACTTCTT------------AAAAGGGATTATTCTGGAAAAGTTGCAACT---TCAGGCTGCAGCGGAGAAAATTGTGTGGACTCACCGAGTAAATGGTGCCCATTCTTGTTGCCAAACAACAAA---TGTGTTTGTTTCTAG
>Hman1
ATGGCT---------CTCGTCAAGAAGTTGTTCTGCCTGGTTTTGGTTCTTGCGATCTTCGGCGATTTGGTAGCCTCG---------------------GATTGCTACGAGGATTGGAGCAGGTGCACTCCCGGAACGTCGTTCTTGACCGGAATCTTGTGGAAAAGTTGCCAGGACAGGTGCAAGGAA---CTCGGTCACAGAGGAGGGGTGTGCAAGGATTCGCCCAGCAGACACTGTCCAGGTCTCCTCAAGAATAACAAACAGTGCATTTGCTACTGA
>Hman2
ATGAGAAATAATCTTCTCTGCACCTTGTTGCTTTGCTTTGCTTTGATTTCCAAAACTTTTGGAGAC---------CAA---------------------AGTTGTTACGACGAGTGGAGTAGATGTTCTCCAGCTACGATGTTCTTCACAGGTTTGCTCTGGAAGGACTGCAATAAGCGCTGCATCGAAGATTTTGGAAAAAGAGGAGGTGAATGCAGAGATTCTCCAAGCAGAGCTTGTCCAGGTCTTTTGCCGAACAACAAACAGTGCTATTGCTACTGA
>Hman3
---------------ATGGTCGAGAAATACTTAACATTTGTACCTCCTAAACAGAATCATAAATCTTCTTTAAACACT------------------------TTTTTTTAGCAATTTTTGAATCTCACTGACGACATCGCTTATAGTGTTAGCGAATCTTTTGAAATTTCACCTAAAAATGTTGAAAAACATTTTGGAAAAAGCGGAGGTGAATGCAGAGATTCTCCAAGCAGAGCTTGTCCAGGTCTTTTGCCGAACAACAAACAGTGCCATTGCTACTGA
