# Supplementary material for: Genetic Variation and Gene Expression of the Antimicrobial Peptide Macins in Asian Buffalo Leech (Hirudinaria manillensis)
Source: Biology (Basel). 2025 May 8;14(5):517. doi: 10.3390/biology14050517 (PMC12109416; doi:10.3390/biology14050517)
Supplement: Supplementary file 1 [file biology-14-00517-s001.zip › File S2.fas]

>Hman1_GDMM01
ATGGCTCTCGTCAAGAAGTTGTTCTGCCTGGTTTTGGTTCTTGCGATCTTCGGCGATTTGGTAGCCTCGGATTGCTACGAAGATTGGAGCAGGTGCACTCCCGGAACGTCGTTCTTGACCGGAATCTTGTGGAAAAGTTGCCAGGACAGGTGCAAGGAACTCGGTCACAGAGGAGGGGTGTGCAAGGATTCGCCCAGCAGACACTGTCCAGGTCTCCTCAAGAATAACAAACAGTGCATTTGCTACTGA---
>Hman1_GDMM02
ATGGCTCTCGTCAAGAAGTTGTTCTGCCTGGTTTTGGTTCTTGCGATCTTCGGCGATTTGGTAGCCTCGGATTGCTACGAGGATTGGAGCAGGTGCACTCCCGGAACGTCGTTCTTGACCGGAATCTTGTGGAAAAGTTGCCAGGACAGGTGCAAGGAACTCGGTCACAGAGGAGGGGTGTGCAAGGATTCGCCCAGCAGACACTGTCCAGGTCTCCTCAAGAATAACAAACAGTGCATTTGCTACTGA---
>Hman1_GDMM03
ATGGCTCTCGTCAAGAAGTTGTTCTGTCTGGTTTTGGTTCTTGCGATCTTCGGCGATTTGGTAGCCTCGGATTGCTACGAGGATTGGAGCAGGTGCACTCCCGGAACGTCGTTCTTGACCGGAATCTTGTGGAAAAGTTGCCAGGACAGGTGCAAGGAACTCGGTCACAGAGGAGGGGTGTGCAAGGATTCGCCCAGCAGACACTGTCCAGGTCTCCTCAAGAATAACAAACAGTGCATTTGCTACTGA---
>Hman1_GDMM04
ATGGCTCTCGTCAAGAAGTTGTTCTGCCTGGTTTTGGTTCTTGCGATCTTCGGCGATTTGGTAGCCTCGGATTGCTACGAGGATTGGAGCAGGTGCACTCCCGGAACGTCGTTCTTGACCGGAATCTTGTGGAAAAGTTGCCAGGACAGGTGCAAGGAACTCGGTCACAGAGGAGGGGTGTGCAAGGATTCGCCCAGCAGACACTGTCCAGGTCTCCTCAAGAATAACAAACAGTGCATTTGCTACTGA---
>Hman1_GDMM05
ATGGCTCTCGTCAAGAAGTTGTTCTGCCTGGTTTTGGTTCTTGCGATCTTCGGCGATTTGGTAGCCTCGGATTGCTACGAGGATTGGAGCAGGTGCACTCCCGGAACGTCGTTCTTGACCGGAATCTTGTGGAAAAGTTGCCAGGACAGGTGCAAGGAACTCGGTCACAGAGGAGGGGTGTGCAAGGATTCGCCCAGCAGACACTGTCCAGGTCTCCTCAAGAATAACAAACAGTGCATTTGCTACTGA---
>Hman1_GDMM06
ATGGCTCTCGTCAAGAAGTTGTTCTGCCTGGTTTTGGTTCTTGCGATCTTCGGCGATTTGGTAGCCTCGGATTGCTACGAGGATTGGAGCAGGTGCACTCCCGGAACGTCGTTCTTGACCGGAATCTTGTGGAAAAGTTGCCAGGACAGGTGCAAGGAACTCGGTCACAGAGGAGGGGTGTGCAAGGATTCGCCCAGCAGACACTGTCCAGGTCTCCTCAAGAATAACAAACAGTGCATTTGCTACTGA---
>Hman1_GDMM07
ATGGCTCTCGTCAAGAAGTTGTTCTGCCTGGTTTTGGTTCTTGCGATCTTCGGCGATTTGGTAGCCTCGGATTGCTACGAAGATTGGAGCAGGTGCACTCCCGGAACGTCGTTCTTGACCGGAATCTTGTGGAAAAGTTGCCAGGACAGGTGCAAGGAACTCGGTCACAGAGGAGGGGTGTGCAAGGATTCGCCCAGCAGACACTGTCCAGGTCTCCTCAAGAATAACAAACAGTGCATTTGCTACTGA---
>Hman1_GDMM08
ATGGCTCTCGACAAGAAGTTGTTCTGCCTGGTTTTGGTTCTTGCGATCTTCGGCGATTTGGTAGCCTCGGATTGCTACGAAGATTGGAGCAGGTGCACTCCCGGAACGTCGTTCTTGACCGGAATCTTGTGGAAAAGTTGCCAGGACAGGTGCAAGGAACTCGGTCACAGAGGAGGGGTGTGCAAGGATTCGCCCAGCAGACACTGTCCAGGTCTCCTCAAGAATAACAAACAGTGCATTTGCTACTGA---
>Hman1_GDMM09
ATGGCTCTCGTCAAGAAGTTGTTCTGTCTGGTTTTGGTTCTTGCGATCTTCGGCGATTTGGTAGCCTCGGATTGCTACGAGGATTGGAGCAGGTGCACTCCCGGAACGTCGTTCTTGACCGGAATCTTGTGGAAAAGTTGCCAGGACAGGTGCAAGGAACTCGGTCACAGAGGAGGGGTGTGCAAGGATTCGCCCAGCAGACACTGTCCAGGTCTCCTCAAGAATAACAAACAGTGCATTTGCTACTGA---
>Hman1_GDMM10
ATGGCTCTCGTCAAGAAGTTGTTCTGCCTGGTTTTGGTTCTTGCGATCTTCGGCGATTTGGTAGCCTCGGATTGCTACGAAGATTGGAGCAGGTGCACTCCCGGAACGTCGTTCTTGACCGGAATCTTGTGGAAAAGTTGCCAGGACAGGTGCAAGGAACTCGGTCACAGAGGAGGGGTGTGCAAGGATTCGCCCAGCAGACACTGTCCAGGTCTCCTCAAGAATAACAAACAGTGCATTTGCTACTGA---
>Hman1_HNDA01
ATGGCTCTCGTCAAGAAGTTGTTCTGCCTGGTTTTGGTTCTTGCGATCTTCGGCGATTTGGTAGCCTCGGATTGCTACGAGGATTGGAGCAGGTGCACTCCCGGAACGTCGTTCTTGACCGGAATCTTGTGGAAAAGTTGCCAGGACAGGTGCAAGGAACTCGGTCACAGAGGAGGGGTGTGCAAGGATTCGCCCAGCAGACACTGTCCAGGTCTCCTCAAGAATAACAAACAGTGCATTTGCTACTGA---
>Hman1_HNDA02
ATGGCTCTCGTCAAGAAGTTGTTCTGCCTGGTTTTGGTTCTTGCGATCTTCGGCGATTTGGTAGCCTCGGATTGCTACGAAGATTGGAGCAGGTGCACTCCCGGAACGTCGTTCTTGACCGGAATCTTGTGGAAAAGTTGCCAGGACAGGTGCAAGGAACTCGGTCACAGAGGAGGGGTGTGCAAGGATTCGCCCAGCAGACACTGTCCAGGTCTCCTCAAGAATAACAAACAGTGCATTTGCTACTGA---
>Hman1_HNDA03
ATGGCTCTCGTCAAGAAGTTGTTCTGCCTGGTTTTGGTTCTTGCGATCTTCGGCGATTTGGTAGCCTCGGATTGCTACGAAGATTGGAGCAGGTGCACTCCCGGAACGTCGTTCTTGACCGGAATCTTGTGGAAAAGTTGCCAGGACAGGTGCAAGGAACTCGGTCACAGAGGAGGGGTGTGCAAGGATTCGCCCAGCAGACACTGCCCAGGTCTCCTCAAGAATAACAAACAGTGCATTTGCTACTGA---
>Hman1_HNDA04
ATGGCTCTCGTCAAGAAGTTGTTCTGCCTGGTTTTGGTTCTTGCGATCTTCGGCGATTTGGTAGCCTCGGATTGCTACGAGGATTGGAGCAGGTGCACTCCCGGAACGTCGTTCTTGACCGGAATCTTGTGGAAAAGTTGCCAGGACAGGTGCAAGGAACTCGGTCACAGAGGAGGGGTGTGCAAGGATTCGCCCAGCAGACACTGTCCAGGTCTCCTCAAGAATAACAAACAGTGCATTTGCTACTGA---
>Hman1_HNDA05
ATGGCTCTCGTCAAGAAGTTGTTCTGCCTGGTTTTGGTTCTTGCGATCTTCGGCGATTTGGTAGCCTCGGATTGCTACGAGGATTGGAGCAGGTGCACTCCCGGAACGTCGTTCTTGACCGGAATCTTGTGGAAAAGTTGCCAGGACAGGTGCAAGGAACTCGGTCACAGAGGAGGGGTGTGCAAGGATTCGCCCAGCAGACACTGTCCAGGTCTCCTCAAGAATAACAAACAGTGCATTTGCTACTGA---
>Hman1_HNDA06
ATGGCTCTCGTCAAGAAGTTGTTCTGCCTGGTTTTGGTTCTTGCGATCTTCGGCGATTTGGTAGCCTCGGATTGCTACGAGGATTGGAGCAGGTGCACTCCCGGAACGTCGTTCTTGACCGGAATCTTGTGGAAAAGTTGCCAGGACAGGTGCAAGGAACTCGGTCACAGAGGAGGGGTGTGCAAGGATTCGCCCAGCAGACACTGCCCAGGTCTCCTCAAGAATAACAAACAGTGCATTTGCTACTGA---
>Hman1_HNDA07
ATGGCTCTCGTCAAGAAGTTGTTCTGCCTGGTTTTGGTTCTTGCGATCTTCGGCGATTTGGTAGCCTCGGATTGCTACGAGGATTGGAGCAGGTGCACTCCCGGAACGTCGTTCTTGACCGGAATCTTGTGGAAAAGTTGCCAGGACAGGTGCAAGGAACTCGGTCACAGAGGAGGGGTGTGCAAGGATTCGCCCAGCAGACACTGTCCAGGTCTCCTCAAGAATAACAAACAGTGCATTTGCTACTGA---
>Hman1_HNDA08
ATGGCTCTCGTCAAGAAGTTGTTCTGCCTGGTTTTGGTTCTTGCGATCTTCGGCGATTTGGTAGCCTCGGATTGCTACGAAGATTGGAGCAGGTGCACTCCCGGAACGTCGTTCTTGACCGGAATCTTGTGGAAAAGTTGCCAGGACAGGTGCAAGGAACTCGGTCACAGAGGAGGGGTGTGCAAGGATTCGCCCAGCAGACACTGTCCAGGTCTCCTCAAGAATAACAAACAGTGCATTTGCTACTGA---
>Hman1_HNDA09
ATGGCTCTCGTCAAGAAGTTGTTCTGCCTGGTTTTGGTTCTTGCGATCTTCGGCGATTTGGTAGCCTCGGATTGCTACGAAGATTGGAGCAGGTGCACTCCCGGAACGTCGTTCTTGACCGGAATCTTGTGGAAAAGTTGCCAGGACAGGTGCAAGGAACTCGGTCACAGAGGAGGGGTGTGCAAGGATTCGCCCAGCAGACACTGTCCAGGTCTCCTCAAGAATAACAAACAGTGCATTTGCTACTGA---
>Hman1_HNDA10
ATGGCTCTCGTCAAGAAGTTGTTCTGCCTGGTTTTGGTTCTTGCGATCTTCGGCGATTTGGTAGCCTCGGATTGCTACGAGGATTGGAGCAGGTGCACTCCCGGAACGTCGTTCTTGACCGGAATCTTGTGGAAAAGTTGCCAGGACAGGTGCAAGGAACTCGGTCACAGAGGAGGGGTGTGCAAGGATTCGCCCAGCAGACACTGTCCAGGTCTCCTCAAGAATAACAAACAGTGCATTTGCTACTGA---
>Hman1_GXRX01
ATGGCTCTCGTCAAGAAGTTGTTCTGCCTGGTTTTGGTTCTTGCGATCTTCGGCGATTTGGTAGCCTCGGATTGCTACGAGGATTGGAGCAGGTGCACTCCCGGAACGTCGTTCTTGACCGGAATCTTGTGGAAAAGTTGCCAGGACAGGTGCAAGGAACTCGGTCACAGAGGAGGGGTGTGCAAGGATTCGCCCAGCAGACACTGTCCAGGTCTCCTCAAGAATAACAAACAGTGCATTTGCTACTGA---
>Hman1_GXRX02
ATGGCTCTCGTCAAGAAGTTGTTCTGTCTGGTTTTGGTTCTTGCGATCTTCGGCGATTTGGTAGCCTCGGATTGCTACGAGGATTGGAGCAGGTGCACTCCCGGAACGTCGTTCTTGACCGGAATCTTGTGGAAAAGTTGCCAGGACAGGTGCAAGGAACTCGGTCACAGAGGAGGGGTGTGCAAGGATTCGCCCAGCAGACACTGTCCAGGTCTCCTCAAGAATAACAAACAGTGCATTTGCTACTGA---
>Hman1_GXRX03
ATGGCTCTCGTCAAGAAGCTGTTCTGCCTGGTTTTGGTTCTTGCGATCTTCGGCGATTTGGTAGCCTCGGATTGCTACGAAGATTGGAGCAGGTGCACTCCCGGAACGTCGTTCTTGACCGGAATCTTGTGGAAAAGTTGCCAGGACAGGTGCAAGGAACTCGGTCACAGAGGAGGGGTGTGCAAGGATTCGCCCAGCAGACACTGTCCAGGTCTCCTCAAGAATAACAAACAGTGCATTTGCTACTGA---
>Hman1_GXRX04
ATGGCTCTCGTCAAGAAGTTGTTCTGCCTGGTTTTGGTTCTTGCGATCTTCGGCGATTTGGTAGCCTCGGATTGCTACGAGGATTGGAGCAGGTGCACTCCCGGAACGTCGTTCTTGACCGGAATCTTGTGGAAAAGTTGCCAGGACAGGTGCAAGGAACTCGGTCACAGAGGAGGGGTGTGCAAGGATTCGCCCAGCAGACACTGTCCAGGTCTCCTCAAGAATAACAAACAGTGCATTTGCTACTGA---
>Hman1_GXRX05
ATGGCTCTCGTCAAGAAGTTGTTCTGCCTGGTTTTGGTTCTTGCGATCTTCGGCGATTTGGTAGCCTCGGATTGCTACGAGGATTGGAGCAGGTGCACTCCCGGAACGTCGTTCTTGACCGGAATCTTGTGGAAAAGTTGCCAGGACAGGTGCAAGGAACTCGGTCACAGAGGAGGGGTGTGCAAGGATTCGCCCAGCAGACACTGTCCAGGTCTCCTCAAGAATAACAAACAGTGCATTTGCTACTGA---
>Hman1_GXRX06
ATGGCTCTCGTCAAGAAGTTGTTCTGTCTGGTTTTGGTTCTTGCGATCTTCGGCGATTTGGTAGCCTCGGATTGCTACGAGGATTGGAGCAGGTGCACTCCCGGAACGTCGTTCTTGACCGGAATCTTGTGGAAAAGTTGCCAGGACAGGTGCAAGGAACTCGGTCACAGAGGAGGGGTGTGCAAGGATTCGCCCAGCAGACACTGTCCAGGTCTCCTCAAGAATAACAAACAGTGCATTTGCTACTGA---
>Hman1_GXRX07
ATGGCTCTCGTCAAGAAGTTGTTCTGCCTGGTTTTGGTTCTTGCGATCTTCGGCGATTTGGTAGCCTCGGATTGCTACGAGGATTGGAGCAGGTGCACTCCCGGAACGTCGTTCTTGACCGGAATCTTGTGGAAAAGTTGCCAGGACAGGTGCAAGGAACTCGGTCACAGAGGAGGGGTGTGCAAGGATTCGCCCAGCAGACACTGTCCAGGTCTCCTCAAGAATAACAAACAGTGCATTTGCTACTGA---
>Hman1_GXRX08
ATGGCTCTCGTCAAGAAGTTGTTCTGTCTGGTTTTGGTTCTTGCGATCTTCGGCGATTTGGTAGCCTCGGATTGCTACGAGGATTGGAGCAGGTGCACTCCCGGAACGTCGTTCTTGACCGGAATCTTGTGGAAAAGTTGCCAGGACAGGTGCAAGGAACTCGGTCACAGAGGAGGGGTGTGCAAGGATTCGCCCAGCAGACACTGTCCAGGTCTCCTCAAGAATAACAAACAGTGCATTTGCTACTGA---
>Hman1_GXRX09
ATGGCTCTCGTCAAGAAGTTGTTCTGTCTGGTTTTGGTTCTTGCGATCTTCGGCGATTTGGTAGCCTCGGATTGCTACGAGGATTGGAGCAGGTGCACTCCCGGAACGTCGTTCTTGACCGGAATCTTGTGGAAAAGTTGCCAGGACAGGTGCAAGGAACTCGGTCACAGAGGAGGGGTGTGCAAGGATTCGCCCAGCAGACACTGTCCAGGTCTCCTCAAGAATAACAAACAGTGCATTTGCTACTGA---
>Hman1_GXRX10
ATGGCTCTCGTCAAGAAGTTGTTCTGCCTGGTTTTGGTTCTTGCGATCTTCGGCGATTTGGTAGCCTCGGATTGCTACGAGGATTGGAGCAGGTGCACTCCCGGAACGTCGTTCTTGACCGGAATCTTGTGGAAAAGTTGCCAGGACAGGTGCAAGGAACTCGGTCACAGAGGAGGGGTGTGCAAGGATTCGCCCAGCAGACACTGTCCAGGTCTCCTCAAGAATAACAAACAGTGCATTTGCTACTGA---
>Hman2_GDMM01
ATGAGAAATAATCTTCTCTACACCTTGTTGCTTTGCTTTG-----ATTTCCAAATGTTTTGGAGACCAAAGTTGTTACGACGAGTGGAGTAGATGTTCTCCAGCTACGATGTTCTTCACAGGTTTGCTCTGGAAGGACTGCAATAAGCGCTGCATCGAAGATTTTGGAAAAAGTGGAGGTGAATGCAGAGATTCTCCAAGCAAAGCTTGTCCAAATCTTTTGCCGAACAACAAACAGTGCTATTGCTACTGA
>Hman2_GDMM02
ATGAGAAATAATCTTCTCTGCACCTTGTTGCTTTGCTTTGCTTTGATTTCCAAAAGTTTTGGAGACCAAAGTTGTTACGACGAGTGGAGTAGATGTTCTCCAGCTACGATGTTCTTCACAGGTTTGCTCTGGAAGGACTGCAATAAGCGCTGCATCGAAGATTTTGGAAAAAGTGGAGGTGAATGCAGAGATTCTCCAAGCAAAGCTTGTCCAAATCTTTTGCCGAACAACAAACAGTGCTATTGCTACTGA
>Hman2_GDMM03
ATGAGAAATAATCTTCTCTACACCTTGTTGCTTTGCTTTGCTTTGATTTCCAAATGTTTTGGAGACCAAAGTTGTTACGACGAGTGGAGTAGATGTTCTCCAGCTACGATGTTCTTCACAGGTTTGCTCTGGAAGGACTGCAATAAGCGCTGCATCGAAGATTTTGGAAAAAGTGGAGGTGAATGCAGAGATTCTCCAAGCAGAGCTTGTCCAAATCTTTTGCCGAACAACAAACAGTGCTATTGCTACTGA
>Hman2_GDMM04
ATGAGAAATAATCTTCTCTACACCTTGTTGCTTTGCTTTGCTTTGATTTCCAAATGTTTTGGAGACCAAAGTTGTTACGACGAGTGGAGTAGATGTTCTCCAGCTACGATGTTCTTCACAGGTTTGCTCTGGAAGGACTGCAATAAGCGCTGCATCGAAGATTTTGGAAAAAGTGGAGGTGAATGCAGAGATTCTCCAAGCAAAGCTTGTCCAAATCTTTTGCCGAACAACAAACAGTGCTATTGCTACTGA
>Hman2_GDMM05
ATGAGAAATAATCTTCTCTGCACCTTGTTGCTTTGCTTTGCTTTGATTTCCAAATGTTTTGGAGACCAAAGTTGTTACGACGAGTGGAGTAGATGTTCTCCAGCTACGATGTTCTTCACAGGTTTGCTCTGTAAGGTCTGCAATAAGCGCTGCATCGAAGATTTTGGAAAAAGAGGAGGTGAATGCAGAGATTCTCCAAGCAAAGCTTGTCCAAATCTTTTGCCGAACAACAAACAGTGCTATTGCTACTGA
>Hman2_GDMM06
ATGAGAAATAATCTTCTCTGCACCTTGTTGCTTTGCTTTGCTTTGATTTCCAAAAGTTTTGGAGACCAAAGTTGTTACGACGAGTGGAGTAGATGTTCTCCAGCTACGATGTTCTTCACAGGTTTGCTCTGGAAGGACTGCAATAAGCGCTGCATCGAAGATTTTGGAAAAAGAGGAGGTGAATGCAGAGATTCTCCAAGCAGAGCTTGTCCAGGTCTTTTGCCGAACAACAAACAGTGCTATTGCTACTGA
>Hman2_GDMM07
ATGAGAAATAATCTTCTCTGCACCTTGTTGCTTTGCTTTGCTTTGATTTCCAAAAGTTTTGGAGACCAAAGTTGTTACGACGAGTGGAGTAGATGTTCTCCAGCTACGATGTTCTTCACAGGTTTGCTCTGGAAGGACTGCAATAAGCGCTGCATCGAAGATTTTGGAAAAAGAGGAGGTGAATGCAGAGATTCTCCAAGCAGAGCTTGTCCAGGTCTTTTGCCGAACAACAAACAGTGCTATTGCTACTGA
>Hman2_GDMM08
ATGAGAAATAATCTTCTCTGCACCTTGTTGCTTTGCTTTGCTTTGATTTCCAAATGTTTTGGAGACCAAAGTTGTTACGACGAGTGGAGTAGATGTTCTCCAGCTACGATGTTCTTCACAGGTTGGCTCTGGGATGACTGCAACAAGCGCTGCATCGACCATTTTGGAAAAAGTGGAGGTGAATGCAGAGATTCTCCAAGCAAAGCTTGTCCAAATCTTTTGCCGAACAACAAACAGTGCCATTGCTACTGA
>Hman2_GDMM09
ATGAGAAATAATCTTCTCTACACCTTGTTGCTTTGCTTTGCTTTGATTTCCAAATGTTTTGGAGACCAAAGTTGTTACGACGAGTGGAGTAGATGTTCTCCAGCTACGATGTTCTTCACAGGTTTGCTCTGGAAGGACTGCAATAAGCGCTGCATCGAAGATTTTGGAAAAAGTGGAGGTGAATGCAGAGATTCTCCAAGCAGAGCTTGTCCAAATCTTTTGCCGAACAACAAACAGTGCTATTGCTACTGA
>Hman2_GDMM10
ATGAGAAATAATCTTCTCTGCACCTTGCTGCTTTGCTTTGCTTTGATTTCCAAAAGTTTTGGAGACCAAAGTTGTTACGACGAGTGGAGTAGATGTTCTCCAGCTACGATGTTCTTCACAGGTTTGCTCTGGAAGGACTGCAATAAGCGCTGCATCGAAGATTTTGGAAAAAGAGGAGGTGAATGCAGAGATTCTCCAAGCAGAGCTTGTCCAGGTCTTTTGCCGAACAACAAACAGTGCTATTGCTACTGA
>Hman2_HNDA01
ATGAGAAATAATCTTCTCTACACCTTGTTGCTTTGCTTTGCTTTGATTTCCAAATGTTTTGGAGACCAAAGTTGTTACGACGAGTAGAGTAGATGTTCTCCAGCTACGATGTTCTTCACAGGTTTGCTCTGGAAGGACTGCAATAAGCGCTGCATCGAAGATTTTGGAAAAAGTGGAGGTGAATGCAGAGATTCTCCAAGCAAAGCTTGTCCAAATCTTTTGCCGAACAACAAACAGTGCTATTGCTACTGA
>Hman2_HNDA02
ATGAGAAATAATCTTCTCTGCACCTTGTTGCTTTGCTTTGCTTTGATTTCCAAAACTTTTGGAGACCAAAGTTGTTACGAAGAGTGGAGTAGATGTTCTCCAGCTACGATGTTCTTCACAGGTTTGCTCTGGAAGGACTGCAATAAGCGCTGCATCGAAGATTTTGGAAAAAGAGGAGGTGAATGCAGAGATTCTCCAAGCAGAGCTTGTCCAGGTCTTTTGCCGAACAACAAACAGTGCTATTGCTACTGA
>Hman2_HNDA03
ATGAGAAATAATCTTCTCTGCACCTTGTTGCTTTGCTTTGCTTTGATTTCCAAAACTTTTGGAGACCAAAGTTGTTACGAAGAGTGGAGTAGATGTTCTCCAGCTACGATGTTCTTCACAGGTTTGCTCTGGAAGGACTGCAATAAGCGCTGCATCGAAGATTTTGGAAAAAGAGGAGGTGAATGCAGAGATTCTCCAAGCAGAGCTTGTCCAGGTCTTTTGCCGAACAACAAACAGTGCTATTGCTACTGA
>Hman2_HNDA04
ATGAGAAATAATCTTCTCTGCACCTTGTTGCTTTGCTTTGCTTTGATTTCCAAAACTTTTGGAGACCAAAGTTGTTACGAAGAGTGGAGTAGATGTTCTCCAGCTACGATGTTCTTCACAGGTTTGCTCTGGAAGGACTGCAATAAGCGCTGCATCGAAGATTTTGGAAAAAGAGGAGGTGAATGCAGAGATTCTCCAAGCAGAGCTTGTCCAGGTCTTTTGCCGAACAACAAACAGTGCTATTGCTACTGA
>Hman2_HNDA05
ATGAGAAATAATCTTCTCTGCACCTTGTTGCTTTGCTTTGCTTTGATTTCCAAAACTTTTGGAGACCAAAGTTGTTACGAAGAGTGGAGTAGATGTTCTCCAGCTACGATGTTCTTCACAGGTTTGCTCTGGAAGGACTGCAATAAGCGCTGCATCGAAGATTTTGGAAAAAGAGGAGGTGAATGCAGAGATTCTCCAAGCAGAGCTTGTCCAGGTCTTTTGCCGAACAACAAACAGTGCTATTGCTACTGA
>Hman2_HNDA06
ATGAGAAATAATCTTCTCTGCACCTTGTTGCTTTGCTTTGCTTTGATTTCCAAAACTTTTGGAGACCAAAGTTGTTACGAAGAGTGGAGTAGATGTTCTCCAGCTACGATGTTCTTCACAGGTTTGCTCTGGAAGGACTGCAATAAGCGCTGCATCGAAGATTTTGGAAAAAGAGGAGGTGAATGCAGAGATTCTCCAAGCAGAGCTTGTCCAGGTCTTTTGCCGAACAACAAACAGTGCTATTGCTACTGA
>Hman2_HNDA07
ATGAGAAATAATCTTCTCTGCACCTTGTTGCTTTGCTTTGCTTTGATTTCCAAAAGTTTTGGAGACCAAAGTTGTTACGACGAGTGGAGTAGATGTTCTCCAGCTACGATGTTCTTCACAGGTTTGCTCTGGAAGGACTGCAATAAGCGCTGCATCGAAGATTTTGGAAAAAGAGGAGGTGAATGCAGAGATTCTCCAAGCAGAGCTTGTCCAGGTCTTTTGCCGAACAACAAACAGTGCTATTGCTACTGA
>Hman2_HNDA08
ATGAGAAATAATCTTCTCTGCACCTTGTTGCTTTGCTTTGCTTTGATTTCCAAAACTTTTGGAGACCAAAGTTGTTACGAAGAGTGGAGTAGATGTTCTCCAGCTACGATGTTCTTCACAGGTTTGCTCTGGAAGGACTGCAATAAGCGCTGCATCGAAGATTTTGGAAAAAGAGGAGGTGAATGCAGAGATTCTCCAAGCAGAGCTTGTCCAGGTCTTTTGCCGAACAACAAACAGTGCTATTGCTACTGA
>Hman2_HNDA09
ATGAGAAATAATCTTCTCTACACCTTGTTGCTTTGCTTTGCTTTGATTTCCAAATGTTTTGGAGACCAAAGTTGTTACGACGAGTAGAGTAGATGTTCTCCAGCTACGATGTTCTTCACAGGTTTGCTCTGGAAGGACTGCAATAAGCGCTGCATCGAAGATTTTGGAAAAAGTGGAGGTGAATGCAGAGATTCTCCAAGCAAAGCTTGTCCAGGTCTTTTGCCGAACAACAAACAGTGCCATTGCTACTGA
>Hman2_HNDA10
ATGAGAAATAATCTTCTCTGCACCTTGTTGCTTTGCTTTGCTTTGATTTCCAAAAGTTTTGGAGACCAAAGTTGTTACGACGAGTGGAGTAGATGTTCTCCAGCTACGATGTTCTTCACAGGTTTGCTCTGGAAGGACTGCAATAAGCGCTGCATCGAAGATTTTGGAAAAAGAGGAGGTGAATGCAGAGATTCTCCAAGCAGAGCTTGTCCAGGTCTTTTGCCGAACAACAAACAGTGCTATTGCTACTGA
>Hman2_GXRX01
ATGAGAAATAATCTTCTCTGCACCTTGTTGCTTTGCTTTGCTTTGATTTCCAAAACTTTTGGAGACCAAAGTTGTTACGAAGAGTGGAGTAGATGTTCTCCAGCTACGATGTTCTTCACAGGTTTGCTCTGGAAGGACTGCAATAAGCGCTGCATCGAAGATTTTGGAAAAAGAGGAGGTGAATGCAGAGATTCTCCAAGCAGAGCTTGTCCAGGTCTTTTGCCGAACAACAAACAGTGCCATTGCTACTGA
>Hman2_GXRX02
ATGAGAAATAATCTTCTCTGCACCTTGTTGCTTTGCTTTGCTTTGATTTCCAAAACTTTTGGAGACCAAAGTTGTTACGAAGAGTGGAGTAGATGTTCTCCAGCTACGATGTTCTTCACAGGTTTGCTCTGGAAGGACTGCAATAAGCGCTGCATCGAAGATTTTGGAAAAAGAGGAGGTGAATGCAGAGATTCTCCAAGCAGAGCTTGTCCAGGTCTTTTGCCGAACAACAAACAGTGCTATTGCTACTGA
>Hman2_GXRX03
ATGAGAAATAATCTTCTCTGCACCTTGTTGCTTTGCTTTGCTTTGATTTCCAAAACTTTTGGAGACCAAAGTTGTTACGAAGAGTGGAGTAGATGTTCTCCAGCTACGATGTTCTTCACAGGTTTGCTCTGGAAGGACTGCAATAAGCGCTGCATCGAAGATTTTGGAAAAAGAGGAGGTGAATGCAGAGATTCTCCAAGCAGAGCTTGTCCAGGTCTTTTGCCGAACAACAAACAGTGCTATTGCTACTGA
>Hman2_GXRX04
ATGAGAAATAATCTTCTCTGCACCTTGTTGCTTTGCTTTGCTTTGATTTCCAAAAGTTTTGGAGACCAAAGTTGTTACGACGAGTGGAGTAGATGTTCTCCAGCTACGATGTTCTTCACAGGTTTGCTCTGGAAGGACTGCAATAAGCGCTGCATCGAAGATTTTGGAAAAAGAGGAGGTGAATGCAGAGATTCTCCAAGCAGAGCTTGTCCAGGTCTTTTGCCGAACAACAAACAGTGCTATTGCTACTGA
>Hman2_GXRX05
ATGAGAAATAATCTTCTCTGCACCTTGTTGCTTTGCTTTGCTTTGATTTCCAAAAGTTTTGGAGACCAAAGTTGTTACGAAGAGTGGAGTAGATGTTCTCCAGCTACGATGTTCTTCACAGGTTTGCTCTGGAAGGACTGCAATAAGCGCTGCATCGAAGATTTTGGAAAAAGAGGAGGTGAATGCAGAGATTCTCCAAGCAGAGCTTGTCCAGGTCTTTTGCCGAACAACAAACAGTGCTATTGCTACTGA
>Hman2_GXRX06
ATGAGAAATAATCTTCTCTGCACCTTGTTGCTTTGCTTTG-----ATTTCCAAAACTTTTGGAGACCAAAGTTGTTACGAAGAGTGGAGTAGATGTTCTCCAGCTACGATGTTCTTCACAGGTTTGCTCTGGAAGGACTGCAATAAGCGCTGCATCGAAGATTTTGGAAAAAGAGGAGGTGAATGCAGAGATTCTCCAAGCAGAGCTTGTCCAGGTCTTTTGCCGAACAACAAACAGTGCTATTGCTACTGA
>Hman2_GXRX08
ATGAGAAATAATCTTCTCTGCACCTTGTTGCTTTGCTTTGCTTTGATTTCCAAAAGTTTTGGAGACCAAAGTTGTTACGACGAGTGGAGTAGATGTTCTCCAGCTACGATGTTCTTCACAGGTTTGCTCTGGAAGGACTGCAATAAGCGCTGCATCGAAGATTTTGGAAAAAGAGGAGGTGAATGCAGAGATTCTCCAAGCAGAGCTTGTCCAGGTCTTTTGCCGAACAACAAACAGTGCTATTGCTACTGA
>Hman2_GXRX07
ATGAGAAATAATCTTCTCTGCACCTTGTTGCTTTGCTTTGCTTTGATTTCCAAAACTTTTGGAGACCAAAGTTGTTACGAAGAGTGGAGTAGATGTTCTCCAGCTACGATGTTCTTCACAGGTTTGCTCTGGAAGGACTGCAATAAGCGCTGCATCGAAGATTTTGGAAAAAGAGGAGGTGAATGCAGAGATTCTCCAAGCAGAGCTTGTCCAGGTCTTTTGCCGAACAACAAACAGTGCTATTGCTACTGA
>Hman2_GXRX09
ATGAGAAATAATCTTCTCTGCACCTTGTTGCTTTGCTTTGCTTTGATTTCCAAATGTTTTGGAGACCAAAGTTGTTACGAAGAGTGGAGTAGATGTTCTCCAGCTACGATGTTCTTCACAGGTTTGCTCTGGAAGGACTGCAATAAGCGCTGCATCGAAGATTTTGGAAAAAGAGGAGGTGAATGCAGAGATTCTCCAAGCAGAGCTTGTCCAGGTCTTTTGCCGAACAACAAACAGTGCTATTGCTACTGA
>Hman2_GXRX10
ATGAGAAATAATCTTCTCTGCACCTTGTTGCTTTGCTTTGCTTTGATTTCCAAAAGTTTTGGAGACCAAAGTTGTTACGACGAGTGGAGTAGATGTTCTCCAGCTACGATGTTCTTCACAGGTTTGCTCTGGAAGGACTGCAATAAGCGCTGCATCGAAGATTTTGGAAAAAGAGGAGGTGAATGCAGAGATTCTCCAAGCAGAGCTTGTCCAGGTCTTTTGCCGAACAACAAACAGTGCTATTGCTACTGA
>Hman3_GDMM01
ATGGTCGAGAAATACTTAACATTTGTACCTCCTAAACAGAATCATAAATCTTCTTTAAACACTTTTTTTTAG---CAATTTTTGAATCTCACTGACGACATCGCTTATAGTGTTAGCGAATCTTTTGAAATTTCACCTAAAAATGTTGGAAAACATTTTGGAAAAAGCGGAGGTGAATGCAGAGATTCTCCAAGCAGAGCTTGTCCAGGTCTTTTGCCGAACAACAAA---CAGTGCCATTGCTACTGA---
>Hman3_GDMM02
ATGGTCGAGAAATACTTAACATTTGTACCTCCTAAACAGAATCATAAATCTTCTTTAAACACTTTTTTTTTA-AGCAATTTTTGAATCTCACTGACGACATCGCTTATAGTGTTAGCGAATCTTTTGAAATTTCACCTAAAAATGTTGGAAAACATTTTGGAAAAAGCGGAGGTGAATGCAGAGATTCTCCAAGCAGAGCTTGTCCGTTCTTGTTGCGAAACAACAAA---CAGTGCCATTGCTACTGA---
>Hman3_GDMM03
ATGGTCGAGAAATACTTAACATTTGTACCTCCTAAACAGAATCATAAATCTTCTTTAAACACTTTTTTTTTA--TCAATTTTTGAATCTCACTGACGACATCGCTTATAGTGTTAGCGAATCTTTTGAAATTTCACCTAAAAATGTTGGAAAACATTTTGGAAAAAGTGGAGGTGAATGCAGAGATTCTCCAAGCAGAGCTTGTCCGTTCTTGTTGCGGAACAACAAA---CAGTGCCATTGCTACTGA---
>Hman3_GDMM04
ATGGTCGAGAAATACTTAACATTTGTACCTCCTAAACAGAATCATAAATCTTCTTTAAACACTTTTTTTTAG---CAATTTTTGAATCTCACTGACGACATCGCTTATAGTGTTAGCGAATCTTTTGAAATTTCACCTAAAAATGTTCAAAAACATTTTGGAAAAAGCGGAGGTGAATGCAGAGATTCTCCAAGCAAAGCTTGTCCAGGTCTTTTGCCGAACAACAAA---CAGTGCCATTGCTACTGA---
>Hman3_GDMM05
ATGGTCGAGAAATACTTAACATTTGTACCTCCTAAACAGAATCATAAATCTTCTTTAAACACTTTTTTTTT----CAATTTTTGAATCTCACTGACGACATCGCTTATAGTGTTAGCGAATCTTTTGAAATTTCACCTAAAAATGTTGGAAAACATTTTGGAAAAAGCGGAGGTGAATGCAGAGATTCTCCAAGCAGAGCTTGTCCAGGTCTTTTGCCGAACAACAAAAA-CAGCGCTATTGCTACTGA---
>Hman3_GDMM06
ATGGTCGAGAAATACTTAACATTTGTACCTCCTAAACAGAATCATAAATCTTCTTTAAACACTTTTTTTTTA-AGCAATTTTTGAATCTCACTGACGACATCGCTTATAGTGTTAGCGAATCTTTTGAAATTTCACCTAAAAATGTTGGAAAACATTTTGGAAAAAGCGGAGGTGAATGCAGAGATTCTCCAAGCAGAGCTTGTCCGTTCTTGTTGCGAAACAACAAA---CAGTGCCATTGCTACTGA---
>Hman3_GDMM07
ATGGTCGAGAAATACTTAACATTTGTACCTCCTAAACAGAATCATAAATCTTCTTTAAACACTTTTTTTTAA--TCAATTTTTGAATCTCGCTGACGACATCGCTTATAGTGTTAGCGAATCTTTTGAAATTTCACCTAAAAATGTTGGAAAACATTTTGGAAAAAGCGGAGGTGAATGCAGAGATTCTCCAAGCAGAGCTTGTCCAGGTCTTTTGCCGAACAACAAAAA-CAGCGCTATTGCTACTGA---
>Hman3_GDMM08
ATGGTCGAGAAATACTTAACATTTGTACCTCCTAAACAGAATCATAAATCTTCTTTAAACACTTTTTTTTAG---CAATTTTTGAATCTCACTGACGACATCGCTTATAGTGTTAGCGAATCTTTTGAAATTTCACCTAAAAATGTTCAAAAACATTTTGGAAAAAGCGGAGGTGAATGCAGAGATTCTCCAAGCAAAGCTTGTCCAGGTCTTTTGCCGAACAACAAA---CAGTGCCATTGCTACTGA---
>Hman3_GDMM09
ATGGTCGAGAAATACTTAACATTTGTACCTCCTAAACAGAATCATAAATCTTCTTTAAACACTTTTTTTTTA--TCAATTTTTGAATCTCACTGACGACATCGCTTATAGTGTTAGCGAATCTTTTGAAATTTCACCTAAAAATGTTGGAAAACATTTTGGAAAAAGTGGAGGTGAATGCAGAGATTCTCCAAGCAGAGCTTGTCCGTTCTTGTTGCGGAACAACAAA---CAGTGCCATTGCTACTGA---
>Hman3_GDMM10
ATGGTCGAGAAATACTTAACATTTGTACCTCCTAAACAGAATCATAAATCTTCTTTAAACACTTTTTTTTAG---CAATTTTTGAATCTCACTGACGACATCGCTTATAGTGTTAGCGAATCTTTTGAAATTTCACCTAAAAATGTTGAAAAACATTTTGGAAAAAGCGGAGGTGAATGCAGAGATTCTCCAAGCAGAGCTTGTCCGTTCTTGTTGCGGAACAACAAA---CAGTGCTATTGCTACTGA---
>Hman3_HNDA01
ATGGTCGAGAAATACTTAACATTTGTACCTCCTAAACAGAATCATAAATCTTCTTTAAACACTTTTTTTTAG---CAATTTTTGAATCTCACTGACGACATCGCTTATAGTGTTAGCGAATCTTTTGAAATTTCACCTAAAAATGTTGGAAAACATTTTGGAAAAAGCGGAGGTGAATGCAGAGATTCTCCAAGCAGAGCTTGTCCAGGTCTTTTGCCGAACAACAAA---CAGTGCTATTGCTACTGA---
>Hman3_HNDA02
ATGGTCGAGAAATACTTAACATTTGTACCTCCTAAACAGAATCATAAATCTTCTTTAAACACTTTTTTTTAG---CAATTTTTGAATCTCACTGACGACATCGCTTATAGTGTTAGCGAATCTTTTGAAATTTCACCTAAAAATGTTGGAAAACATTTTGGAAAAAGCGGAGGTGAATGCAGAGATTCTCCAAGCAGAGCTTGTCCGTTCTTGTTGCGGAACAACAAA---CAGTGCTATTGCTACTGA---
>Hman3_HNDA03
ATGGTCGAGAAATACTTAACATTTGTACCTCCTAAACAGAATCATAAATCTTCTTTAAACACTTTTTTTAAG---CAATTTTTGAATCTCACTGACGACATCGCTTATAGTGTTAGCGAATCTTTTGAAATTTCACCTAAAAATGTTGGAAAACATTTTGGAAAAAGCGGAGGTGAATGCAGAGATTCTCCAAGCAGAGCTTGTCCAGGTCTTTTGCCGAACAACAAA---CAGTGCTATTGCTACTGA---
>Hman3_HNDA04
ATGGTCGAGAAATACTTAACATTTGTACCTCCTAAACAGAATCATAAATCTTCTTTAAACACTTTTTTTTAG---CAATTTTTGAATCTCACTGACGACATCGCTTATAGTGTTAGCGAATCTTTTGAAATTTCACCTAAAAATGTTGGAAAACATTTTGGAAAAAGCGGAGGTGAATGCAGAGATTCTCCAAGCAAAGCTTGTCCAGGTCTTTTGCCGAACAACAAA---CAGTGCCATTGCTACTGA---
>Hman3_HNDA05
ATGGTCGAGAAATACTTAACATTTGTACCTCCTAAACAGAATCATAAATCTTCTTTAAACACTTTTTTTTTT-ATCAATTTTTGAATCTCACTGACGACATCGCTTATAGTGTTAGCGAATCTTTTGAAATTTCACCTAAAAATGTTGGAAAACATTTTGGAAAAAGCGGAGGTGAATGCAGAGATTCTCCAAGCAGAGCTTGTCCAGGTCTTTTGCCGAACAACAAA---CAGTGCTATTGCTACTGA---
>Hman3_HNDA06
ATGGTCGAGAAATACTTAACATTTGTACCTCCTAAACAGAATCATAAATCTTCTTTAAACACTTTTTTTTTT-ATCAATTTTTGAATCTCACTGACGACATCGCTTATAGTGTTAGCGAATCTTTTGAAATTTCACCTAAAAATGTTGGAAAACATTTTGGAAAAAGTGGAGGTGAATGCAGAGATTCTCCAAGCAGAGCTTGTCCGTTCTTGTTGCGGAACAACAAA---CAGTGCCATTGCTACTGA---
>Hman3_HNDA07
ATGGTCGAGAAATACTTAACATTTGTACCTCCTAAACAGAATCATAAATCTTCTTTAAACACTTTTTTTTTA--TCAATTTTTGAATCTCACTGACGACATCGCTTATAGTGTTAGCGAATCTTTTGAAATTTCACCTAAAAATGTTGGAAAACATTTTGGAAAAAGCGGAGGTGAATGCAGAGATTCTCCAAGCAGAGCTTGTCCAGGTCTTTTGCCGAACAACAAA---CAGTGCTATTGCTACTGA---
>Hman3_HNDA08
ATGGTCGAGAAATACTTAACATTTGTACCTCCTAAACAGAATCATAAATCTTCTTTAAACACTTTTTTTTAG---CAATTTTTGAATCTCACTGACGACATCGCTTATAGTGTTAGCGAATCTTTTGAAATTTCACCTAAAAATGTTGGAAAACATTTTGGAAAAAGCGGAGGTGAATGCAGAGATTCTCCAAGCAGAGCTTGTCCGTTCTTGTTGCGGAACAACAAA---CAGTGCTATTGCTACTGA---
>Hman3_HNDA09
ATGGTCGAGAAATACTTAACATTTGTACCTCCTAAACAGAATCATAAATCTTCTTTAAACACTTTTTTTTAG---CAATTTTTGAATCTCACTGACGACATCGCTTATAGTGTTAGCGAATCTTTTGAAATTTCACCTAAAAATGTTGGAAAACATTTTGGAAAAAGCGGAGGTGAATGCAGAGATTCTCCAAGCAGAGCTTGTCCGTTCTTGTTGCGGAACAACAAA---CAGTGCTATTGCTACTGA---
>Hman3_HNDA10
ATGGTCGAGAAATACTTAACATTTGTACCTCCTAAACAGAATCATAAATCTTCTTTAAACACTTTTTTTTTT-ATCAATTTTTGAATCTCACTGACGACATCGCTTATAGTGTTAGCGAATCTTTTGAAATTTCACCTAAAAATGTTGGAAAACATTTTGGAAAAAGCGGAGGTGAATGCAGAGATTCTCCAAGCAGAGCTTGTCCAGGTCTTTTGCCGAACAACAAA---CAGTGCTATTGCTACTGA---
>Hman3_GXRX01
ATGGTCGAGAAATACTTAACATTTGTACCTCCTAAACAGAATCATAAATCTTCTTTAAACACTTTTTTTTTT-ATCAATTTTTGAATCTCACTGACGACATCGCTTATAGTGTTAGCGAATCTTTTGAAATTTCACCTAAAAATGTTGAAAAACATTTTGGAAAAAGCGGAGGTGAATGCAGAGATTCTCCAAGCAGAGCTTGTCCGTTCTTGTTGCGGAACAACAAA---CAGTGCTATTGCTACTGA---
>Hman3_GXRX02
ATGGTCGAGAAATACTTAACATTTGTACCTCCTAAACAGAATCATAAATCTTCTTTAAACACTTTTTTTTAG---CAATTTTTGAATCTCACTGACGACATCGCTTATAGTGTTAGCGAATCTTTTGAAATTTCACCTAAAAATGTTGGAAAACATTTTGGAAAAAGTGGAGGTGAATGCAGAGATTCTCCAAGCAGAGCTTGTCCGTTCTTGTTGCGGAACAACAAA---CAGTGCCATTGCTACTGA---
>Hman3_GXRX03
ATGGTCGAGAAATACTTAACATTTGTACCTCCTAAACAGAATCATAAATCTTCTTTAAACACTTTTTTTTAG---CAATTTTTGAATCTCACTGACGACATCGCTTATAGTGTTAGCGAATCTTTTGAAATTTCACCTAAAAATGTTGGAAAACATTTTGGAAAAAGCGGAGGTGAATGCAGAGATTCTCCAAGCAGAGCTTGTCCGTTCTTGTTGCGGAACAACAAA---CAGTGCCATTGCTACTGA---
>Hman3_GXRX04
ATGGTCGAGAAATACTTAACATTTGTACCTCCTAAACAGAATCATAAATCTTCTTTAAACACTTTTTTTTAG---CAATTTTTGAATCTCACTGACGACATCGCTTATAGTGTTAGCGAATCTTTTGAAATTTCACCTAAAAATGTTGGAAAACATTTTGGAAAAAGCGGAGGTGAATGCAGAGATTCTCCAAGCAGAGCTTGTCCGTTCTTGTTGCGGAACAACAAA---CAGTGCCATTGCTACTGA---
>Hman3_GXRX05
ATGGTCGAGAAATACTTAACATTTGTACCTCCTAAACAGAATCATAAATCTTCTTTAAACACTTTTTTTTAG---CAATTTTTGAATCTCACTGACGACATCGCTTATAGTGTTAGCGAATCTTTTGAAATTTCACCTAAAAATGTTGGAAAACATTTTGGAAAAAGTGGAGGTGAATGCAGAGATTCTCCAAGCAGAGCTTGTCCGTTCTTGTTGCGGAACAACAAA---CAGTGCCATTGCTACTGA---
>Hman3_GXRX06
ATGGTCGAGAAATACTTAACATTTGTACCTCCTAAACAGAATCATAAATCTTCTTTAAACACTTTTTTTT--TATCAATTTTTGAATCTCACTGACGACATCGCTTATAGTGTTAGCGAATCTTTTGAAATTTCACCTAAAAATGTTGGAAAACATTTTGGAAAAAGTGGAGGTGAATGCAGAGATTCTCCAAGCAGAGCTTGTCCGTTCTTGTTGCGGAACAACAAA---CAGTGCCATTGCTACTGA---
>Hman3_GXRX07
ATGGTCGAGAAATACTTAACATTTGTACCTCCTAAACAGAATCATAAATCTTCTTTAAACACTTTTTTTTAG---CAATTTTTGAATCTCACTGACGACATCGCTTATAGTGTTAGCGAATCTTTTGAAATTTCACCTAAAAATGTTGAAAAACATTTTGGAAAAAGCGGAGGTGAATGCAGAGATTCTCCAAGCAGAGCTTGTCCAGGTCTTTTGCCGAACAACAAA---CAGTGCCATTGCTACTGA---
>Hman3_GXRX08
ATGGTCGAGAAATACTTAACATTTGTACCTCCTAAACAGAATCATAAATCTTCATTAAACACTTTTTTTTTTTATCAATTTTTGAATCTCACTGACGACATCGCTTATAGTGTTAGCGAATCTTTTGAAATTTCACCTAAAAATGTTGGAAAACATTTTGGAAAAAGTGGAGGTGAATGCAGAGATTCTCCAAGCAGAGCTTGTCCGTTCTTGTTGCGGAACAACAAA---CAGTGCCATTGCTACTGA---
>Hman3_GXRX09
ATGGTCGAGAAATACTTAACATTTGTACCTCCTAAACAGAATCATAAATCTTCTTTAAACACTTTTTTTTTC--ATAATTTTTGAATCTCACTGACGACATCGCTTATAGTGTTAGCGAATCTTTTGAAATTTCACCTAAAAATGTTGGAAAACATTTTGGAAAAAGTGGAGGTGAATGCAGAGATTCTCCAAGCAGAGCTTGTCCGTTCTTGTTGCGGAACAACAAA---CAGTGCCATTGCTACTGA---
>Hman3_GXRX10
ATGGTCGAGAAATACTTAACATTTGTACCTCCTAAACAGAATCATAAATCTTCATTAAACACTTTTTTTTTTTATCAATTTTTGAATCTCACTGACGACATCGCTTATAGTGTTAGCGAATCTTTTGAAATTTCACCTAAAAATGTTGGAAAACATTTTGGAAAAAGCGGAGGTGAATGCAGAGATTCTCCAAGCAGAGCTTGTCCGTTCTTGTTGCGGAACAACAAA---CAGTGCCATTGCTACTGA---
