# Supplementary material for: Genetic Variation and Gene Expression of the Antimicrobial Peptide Macins in Asian Buffalo Leech (Hirudinaria manillensis)
Source: Biology (Basel). 2025 May 8;14(5):517. doi: 10.3390/biology14050517 (PMC12109416; doi:10.3390/biology14050517)
Supplement: Supplementary file 1 [file biology-14-00517-s001.zip › File S3.fas]

>Wpig1_HBWH01
ATGGCTTTTCTCAACAAATTGCTTTGCTTTGCTTTGGTCTTCATGATCTTTGGCGAGTTGGTGACTCCAAGTTGCTACGAAGATTGGAGCAGATGCACGCCTGGATCGTCATTTCTGACTGGAGTTCTGTGGAAAGATTGCAACAGCCGCTGTAGGGAACTCGGCCACAGGGGAGGACGATGTGTGGATTCGCCAAGCAAATCTTGCCCTGGAGTTCTCAAGAACAACAAACAGTGTCGTTGCTACTGA------
>Wpig1_HBWH02
ATGGCTTTTCTCAACAAATTGCTTTGCTTTGCTTTGGTCTTCATGATCTTTGGCGAGTTGGTGACTCCAAGTTGCTACGAAGATTGGAGCAGATGCACGCCTGGATCGTCATTTCTGACTGGAGTTCTGTGGAAAGATTGCAACAGCCGCTGTAGGGAACTCGGCCACAGGGGAGGACGATGTGTGGATTCGCCAAGCAAATCTTGCCCTGGAGTTCTCAAGAACAACAAACAGTGTCGTTGCTACTGA------
>Wpig1_HBWH03
ATGGCTTTTCTCAACAAATTGCTTTGCTTTGCTTTGGTCTTCATGATCTTTGGCGAGTTGGTGACTCCAAGTTGCTACGAAGATTGGAGCAGATGCACGCCTGGATCGTCATTTCTGACTGGAGTTCTGTGGAAAGATTGCAACAGCCGCTGTAGGGAACTCGGCCACAGGGGAGGACGATGTGTGGATTCGCCAAGCAAATCTTGCCCTGGAGTTCTCAAGAACAACAAACAGTGTCGTTGCTACTGA------
>Wpig1_HBWH04
ATGGCTTTTCTCAACAAATTGCTTTGCTTTGCTTTGGTCTTCATGATCTTTGGCGAGTTGGTGACTCCAAGTTGCTACGAAGATTGGAGCAGATGCACGCCTGGATCGTCATTTCTGACTGGAGTTCTGTGGAAAGATTGCAACAGCCGCTGTAGGGAACTCGGCCACAGGGGAGGACGATGTGTGGATTCGCCAAGCAAATCTTGCCCTGGAGTTCTCAAGAACAACAAACAGTGTCGTTGCTACTGA------
>Wpig1_HBWH05
ATGGCTTTTCTCAACAAATTGCTTTGCTTTGCTTTGGTCTTCATGATCTTTGGCGAGTTGGTGACTCCAAGTTGCTACGAAGATTGGAGCAGATGCACGCCTGGATCGTCATTTCTGACTGGAGTTCTGTGGAAAGATTGCAACAGCCGCTGTAGGGAACTCGGCCACAGGGGAGGACGATGTGTGGATTCGCCAAGCAAATCTTGCCCTGGAGTTCTCAAGAACAACAAACAGTGTCGTTGCTACTGA------
>Wpig1_HBWH06
ATGGCTTTTCTCAACAAATTGCTTTGCTTTGCTTTGGTCTTCATGATCTTTGGCGAGTTGGTGACTCCAAGTTGCTACGAAGATTGGAGCAGATGCACGCCTGGATCGTCATTTCTGACTGGAGTTCTGTGGAAAGATTGCAACAGCCGCTGTAGGGAACTCGGCCACAGGGGAGGACGATGTGTGGATTCGCCAAGCAAATCTTGCCCTGGAGTTCTCAAGAACAACAAACAGTGTCGTTGCTACTGA------
>Wpig1_HBWH07
ATGGCTTTTCTCAACAAATTGCTTTGCTTTGCTTTGGTCTTCATGATCTTTGGCGAGTTGGTGACTCCAAGTTGCTACGAAGATTGGAGCAGATGCACGCCTGGATCGTCATTTCTGACTGGAGTTCTGTGGAAAGATTGCAACAGCCGCTGTAGGGAACTCGGCCACAGGGGAGGACGATGTGTGGATTCGCCAAGCAAATCTTGCCCTGGAGTTCTCAAGAACAACAAACAGTGTCGTTGCTACTGA------
>Wpig1_HBWH08
ATGGCTTTTCTCAACAAATTGCTTTGCTTTGCTTTGGTCTTCATGATCTTTGGCGAGTTGGTGACTCCAAGTTGCTACGAAGATTGGAGCAGATGCACGCCTGGATCGTCATTTCTGACTGGAGTTCTGTGGAAAGATTGCAACAGCCGCTGTAGGGAACTCGGCCACAGGGGAGGACGATGTGTGGATTCGCCAAGCAAATCTTGCCCTGGAGTTCTCAAGAACAACAAACAGTGTCGTTGCTACTGA------
>Wpig1_HBWH09
ATGGCTTTTCTCAACAAATTGCTTTGCTTTGCTTTGGTCTTCATGATCTTTGGCGAGTTGGTGACTCCAAGTTGCTACGAAGATTGGAGCAGATGCACGCCTGGATCGTCATTTCTGACTGGAGTTCTGTGGAAAGATTGCAACAGCCGCTGTAGGGAACTCGGCCACAGGGGAGGACGATGTGTGGATTCGCCAAGCAAATCTTGCCCTGGAGTTCTCAAGAACAACAAACAGTGTCGTTGCTACTGA------
>Wpig1_HBWH10
ATGGCTTTTCTCAACAAATTGCTTTGCTTTGCTTTGGTCTTCATGATCTTTGGCGAGTTGGTGACTCCAAGTTGCTACGAAGATTGGAGCAGATGCACGCCTGGATCGTCATTTCTGACTGGAGTTCTGTGGAAAGATTGCAACAGCCGCTGTAGGGAACTCGGCCACAGGGGAGGACGATGTGTGGATTCGCCAAGCAAATCTTGCCCTGGAGTTCTCAAGAACAACAAACAGTGTCGTTGCTACTGA------
>Wpig1_JXJA01
ATGGCTTTTCTCAACAAATTGCTTTGCTTTGCTTTGGTCTTCATGATCTTTGGCGAGTTGGTGACTCCAAGTTGCTACGAAGATTGGAGCAGATGCACGCCTGGATCGTCATTTCTGACTGGAGTTCTGTGGAAAGATTGCAACAGCCGCTGTAGGGAACTCGGCCACAGGGGAGGACGATGTGTGGATTCGCCAAGCAAATCTTGCCCTGGAGTTCTCAAGAACAACAAACAGTGTCGTTGCTACTGA------
>Wpig1_JXJA02
ATGGCTTTTCTCAACAAATTGCTTTGCTTTGCTTTGGTCTTCATGATCTTTGGCGAGTTGGTGACTCCAAGTTGCTACGAAGATTGGAGCAGATGCACGCCTGGATCGTCATTTCTGACTGGAGTTCTGTGGAAAGATTGCAACAGCCGCTGTAGGGAACTCGGCCACAGGGGAGGACGATGTGTGGATTCGCCAAGCAAATCTTGCCCTGGAGTTCTCAAGAACAACAAACAGTGTCGTTGCTACTGA------
>Wpig1_JXJA03
ATGGCTTTTCTCAACAAATTGCTTTGCTTTGCTTTGGTCTTCATGATCTTTGGCGAGTTGGTGACTCCAAGTTGCTACGAAGATTGGAGCAGATGCACGCCTGGATCGTCATTTCTGACTGGAGTTCTGTGGAAAGATTGCAACAGCCGCTGTAGGGAACTCGGCCACAGGGGAGGACGATGTGTGGATTCGCCAAGCAAATCTTGCCCTGGAGTTCTCAAGAACAACAAACAGTGTCGTTGCTACTGA------
>Wpig1_JXJA04
ATGGCTTTTCTCAACAAATTGCTTTGCTTTGCTTTGGTCTTCATGATCTTTGGCGAGTTGGTGACTCCAAGTTGCTACGAAGATTGGAGCAGATGCACGCCTGGATCGTCATTTCTGACTGGAGTTCTGTGGAAAGATTGCAACAGCCGCTGTAGGGAACTCGGCCACAGGGGAGGACGATGTGTGGATTCGCCAAGCAAATCTTGCCCTGGAGTTCTCAAGAACAACAAACAGTGTCGTTGCTACTGA------
>Wpig1_JXJA05
ATGGCTTTTCTCAACAAATTGCTTTGCTTTGCTTTGGTCTTCATGATCTTTGGCGAGTTGGTGACTCCAAGTTGCTACGAAGATTGGAGCAGATGCACGCCTGGATCGTCATTTCTGACTGGAGTTCTGTGGAAAGATTGCAACAGCCGCTGTAGGGAACTCGGCCACAGGGGAGGACGATGTGTGGATTCGCCAAGCAAATCTTGCCCTGGAGTTCTCAAGAACAACAAACAGTGTCGTTGCTACTGA------
>Wpig1_JXJA06
ATGGCTTTTCTCAACAAATTGCTTTGCTTTGCTTTGGTCTTCATGATCTTTGGCGAGTTGGTGACTCCAAGTTGCTACGAAGATTGGAGCAGATGCACGCCTGGATCGTCATTTCTGACTGGAGTTCTGTGGAAAGATTGCAACAGCCGCTGTAGGGAACTCGGCCACAGGGGAGGACGATGTGTGGATTCGCCAAGCAAATCTTGCCCTGGAGTTCTCAAGAACAACAAACAGTGTCGTTGCTACTGA------
>Wpig1_JXJA07
ATGGCTTTTCTCAACAAATTGCTTTGCTTTGCTTTGGTCTTCATGATCTTTGGCGAGTTGGTGACTCCAAGTTGCTACGAAGATTGGAGCAGATGCACGCCTGGATCGTCATTTCTGACTGGAGTTCTGTGGAAAGATTGCAACAGCCGCTGTAGGGAACTCGGCCACAGGGGAGGACGATGTGTGGATTCGCCAAGCAAATCTTGCCCTGGAGTTCTCAAGAACAACAAACAGTGTCGTTGCTACTGA------
>Wpig1_JXJA08
ATGGCTTTTCTCAACAAATTGCTTTGCTTTGCTTTGGTCTTCATGATCTTTGGCGAGTTGGTGACTCCAAGTTGCTACGAAGATTGGAGCAGATGCACGCCTGGATCGTCATTTCTGACTGGAGTTCTGTGGAAAGATTGCAACAGCCGCTGTAGGGAACTCGGCCACAGGGGAGGACGATGTGTGGATTCGCCAAGCAAATCTTGCCCTGGAGTTCTCAAGAACAACAAACAGTGTCGTTGCTACTGA------
>Wpig1_JXJA09
ATGGCTTTTCTCAACAAATTGCTTTGCTTTGCTTTGGTCTTCATGATCTTTGGCGAGTTGGTGACTCCAAGTTGCTACGAAGATTGGAGCAGATGCACGCCTGGATCGTCATTTCTGACTGGAGTTCTGTGGAAAGATTGCAACAGCCGCTGTAGGGAACTCGGCCACAGGGGAGGACGATGTGTGGATTCGCCAAGCAAATCTTGCCCTGGAGTTCTCAAGAACAACAAACAGTGTCGTTGCTACTGA------
>Wpig1_JXJA10
ATGGCTTTTCTCAACAAATTGCTTTGCTTTGCTTTGGTCTTCATGATCTTTGGCGAGTTGGTGACTCCAAGTTGCTACGAAGATTGGAGCAGATGCACGCCTGGATCGTCATTTCTGACTGGAGTTCTGTGGAAAGATTGCAACAGCCGCTGTAGGGAACTCGGCCACAGGGGAGGACGATGTGTGGATTCGCCAAGCAAATCTTGCCCTGGAGTTCTCAAGAACAACAAACAGTGTCGTTGCTACTGA------
>Wpig1_TJ01
ATGGCTTTTCTCAACAAATTGCTTTGCTTTGCTTTGGTCTTCATGATCTTTGGCGAGTTGGTGACTCCGAGTTGCTACGAAGATTGGAGCAGATGCACGCCTGGATCGTCATTTCTGACTGGAGTTCTGTGGAAAGATTGCAACAGCCGCTGTAGGGAACTCGGCCACAGGGGAGGACGATGTGTGGATTCGCCAAGCAAATCTTGCCCTGGAGTTCTCAAGAACAACAAACAGTGTCGTTGCTACTGA------
>Wpig1_TJ02
ATGGCTTTTCTCAACAAATTGCTTTGCTTTGCTTTGGTCTTCATGATCTTTGGCGAGTTGGTGACTCCGAGTTGCTACGAAGATTGGAGCAGATGCACGCCTGGATCGTCATTTCTGACTGGAGTTCTGTGGAAAGATTGCAACAGCCGCTGTAGGGAACTCGGCCACAGGGGAGGACGATGTGTGGATTCGCCAAGCAAATCTTGCCCTGGAGTTCTCAAGAACAACAAACAGTGTCGTTGCTACTGA------
>Wpig1_TJ03
ATGGCTTTTCTCAACAAATTGCTTTGCTTTGCTTTGGTCTTCATGATCTTTGGCGAGTTGGTGACTCCGAGTTGCTACGAAGATTGGAGCAGATGCACGCCTGGATCGTCATTTCTGACTGGAGTTCTGTGGAAAGATTGCAACAGCCGCTGTAGGGAACTCGGCCACAGGGGAGGACGATGTGTGGATTCGCCAAGCAAATCTTGCCCTGGAGTTCTCAAGAACAACAAACAGTGTCGTTGCTACTGA------
>Wpig1_TJ04
ATGGCTTTTCTCAACAAATTGCTTTGCTTTGCTTTGGTCTTCATGATCTTTGGCGAGTTGGTGACTCCAAGTTGCTACGAAGATTGGAGCAGATGCACGCCTGGATCGTCATTTCTGACTGGAGTTCTGTGGAAAGATTGCAACAGCCGCTGTAGGGAACTCGGCCACAGGGGAGGACGATGTGTGGATTCGCCAAGCAAATCTTGCCCTGGAGTTCTCAAGAACAACAAACAGTGTCGTTGCTACTGA------
>Wpig1_TJ05
ATGGCTTTTCTCAACAAATTGCTTTGCTTTGCTTTGGTCTTCATGATCTTTGGCGAGTTGGTGACTCCGAGTTGCTACGAAGATTGGAGCAGATGCACGCCTGGATCGTCATTTCTGACTGGAGTTCTGTGGAAAGATTGCAACAGCCGCTGTAGGGAACTCGGCCACAGGGGAGGACGATGTGTGGATTCGCCAAGCAAATCTTGCCCTGGAGTTCTCAAGAACAACAAACAGTGTCGTTGCTACTGA------
>Wpig1_TJ06
ATGGCTTTTCTCAACAAATTGCTTTGCTTTGCTTTGGTCTTCATGATCTTTGGCGAGTTGGTGACTCCGAGTTGCTACGAAGATTGGAGCAGATGCACGCCTGGATCGTCATTTCTGACTGGAGTTCTGTGGAAAGATTGCAACAGCCGCTGTAGGGAACTCGGCCACAGGGGAGGACGATGTGTGGATTCGCCAAGCAAATCTTGCCCTGGAGTTCTCAAGAACAACAAACAGTGTCGTTGCTACTGA------
>Wpig1_TJ07
ATGGCTTTTCTCAACAAATTGCTTTGCTTTGCTTTGGTCTTCATGATCTTTGGCGAGTTGGTGACTCCGAGTTGCTACGAAGATTGGAGCAGATGCACGCCTGGATCGTCATTTCTGACTGGAGTTCTGTGGAAAGATTGCAACAGCCGCTGTAGGGAACTCGGCCACAGGGGAGGACGATGTGTGGATTCGCCAAGCAAATCTTGCCCTGGAGTTCTCAAGAACAACAAACAGTGTCGTTGCTACTGA------
>Wpig1_TJ08
ATGGCTTTTCTCAACAAATTGCTTTGCTTTGCTTTGGTCTTCATGATCTTTGGCGAGTTGGTGACTCCAAGTTGCTACGAAGATTGGAGCAGATGCACGCCTGGATCGTCATTTCTGACTGGAGTTCTGTGGAAAGATTGCAACAGCCGCTGTAGGGAACTCGGCCACAGGGGAGGACGATGTGTGGATTCGCCAAGCAAATCTTGCCCTGGAGTTCTCAAGAACAACAAACAGTGTCGTTGCTACTGA------
>Wpig1_TJ09
ATGGCTTTTCTCAACAAATTGCTTTGCTTTGCTTTGGTCTTCATGATCTTTGGCGAGTTGGTGACTCCGAGTTGCTACGAAGATTGGAGCAGATGCACGCCTGGATCGTCATTTCTGACTGGAGTTCTGTGGAAAGATTGCAACAGCCGCTGTAGGGAACTCGGCCACAGGGGAGGACGATGTGTGGATTCGCCAAGCAAATCTTGCCCTGGAGTTCTCAAGAACAACAAACAGTGTCGTTGCTACTGA------
>Wpig1_TJ10
ATGGCTTTTCTCAACAAATTGCTTTGCTTTGCTTTGGTCTTCATGATCTTTGGCGAGTTGGTGACTCCGAGTTGCTACGAAGATTGGAGCAGATGCACGCCTGGATCGTCATTTCTGACTGGAGTTCTGTGGAAAGATTGCAACAGCCGCTGTAGGGAACTCGGCCACAGGGGAGGACGATGTGTGGATTCGCCAAGCAAATCTTGCCCTGGAGTTCTCAAGAACAACAAACAGTGTCGTTGCTACTGA------
>Wpig2_HBWH01
ATGGCTCTTCTCAACAAGTTGCTGTGCTTTGCTTTGGTCTTCATGATCTTCAGCGAGTTGGTGACTCCGAGTTGCTACGACGATTGGAGCAGATGCACGCCTGGCACGTCATTTCTGACTGGAATTCTGTGGAAAGATTGCAACAGCCGCTGCATCGAACTCGGCAACAGTGGAGGACGATGTGTGGATTCGCCAAGCCAAAATTGCCCTGGAGTTCTCAAGGACAACAAACAGTGTGTTTGCTACTGA------
>Wpig2_HBWH02
ATGGCTCTTCTCAACAAGTTGCTGTGCTTTGCTTTGGTCTTCATGATCTTCGGCGAGTTGGTGACTCCGAGTTGCTACGACGATTGGAGCAGATGCACGCCTGGCACGTCATTTCTGACTGGAATTCTGTGGAAAGATTGCAACAGCCGCTGCATCGAACTCGGCCACAGTGGAGGACGATGTGTGGATTCGCCAAGCACAAATTGCCCTGGAGTTCTCAAGGACAACAAACAGTGTGTTTGCTACTGA------
>Wpig2_HBWH03
ATGGCTCTTCTCAACAAGTTGCTGTGCTTTGCTTTGGTCTTCATGATCTTCAGCGAGTTGGTGACTCCGAGTTGCTATGACGATTGGAGCAGATGCACGCCTGGCACGTCATTTCTGACTGGAATTCTGTGGAAAGATTGCAACAGCCGCTGCATCGAACTCGGCCACAGTGGAGGACGATGTGTGGATTCGCCAAGCACAAATTGCCCTGGAGTTCTCAAGGACAACAAACAGTGTGTTTGCTACTGA------
>Wpig2_HBWH04
ATGGCTCTTCTCAACAAGTTGCTGTGCTTTGCTTTGATCTTCATGATCTTCAGCGAGTTGGTGACTCCGAGTTGCTACGACGATTGGAGCAGATGCACGCCTGGCACGTCATTTCTGACTGGAATTCTGTGGAAAGATTGCAACAGCCGCTGCATCGAACTCGGCAACAGTGGAGGACGATGTGTGGATTCGCCAAGCCAAAATTGCCCTGGAGTTCTCAAGGACAACAAACAGTGTGTTTGCTACTGA------
>Wpig2_HBWH05
ATGGCTCTTCTCAACAAGTTGCTGTGCTTTGCTTTGATCTTCATGATCTTCAGCGAGTTGGTGACTCCGAGTTGCTACGACGATTGGAGCAGATGCACGCCTGGCACGTCATTTCTGACTGGAATTCTGTGGAAAGATTGCAACAGCCGCTGCATCGAACTCGGCCACAGTGGAGGACGATGTGTGGATTCGCCAAGCACAAATTGCCCTGGAGTTCTCAAGGACAACAAACAGTGTGTTTGCTACTGA------
>Wpig2_HBWH06
ATGGCTCTTCTCAACAAGTTGCTGTGCTTTGCTTTGATCTTCATGATCTTCAGCGAGTTGGTGACTCCGAGTTGCTACGACGATTGGAGCAGATGCACGCCTGGCACGTCATTTCTGACTGGAATTCTGTGGAAAGATTGCAACAGCCGCTGCATCGAACTCGGCAACAGTGGAGGACGATGTGTGGATTCGCCAAGCCAAAATTGCCCTGGAGTTCTCAAGGACAACAAACAGTGTGTTTGCTACTGA------
>Wpig2_HBWH07
ATGGCTCTTCTCAACAAGTTGCTCTGCTTTGCTTTGGTCTTCATGATCTTCGGCGAGTTGGTGACTCCGAGTTGCTATGACGATTGGAGCAGATGCACGCCTGGCACGTCATTTCTGACTGGAATTCTGTGGAAAGATTGCAACAGCCGCTGCATCGAACTCGGCCACAGTGGAGGACGATGTGTGGATTCGCCAAGCACAAATTGCCCTGGAGTTCTCAAGGACAACAAACAGTGTGTTTGCTACTGA------
>Wpig2_HBWH08
ATGGCTCTTCTCAACAAGTTGCTGTGCTTTGCTTTGATCTTCATGATCTTCAGCGAGTTGGTGACTCCGAGTTGCTACGACGATTGGAGCAGATGCACGCCTGGCACGTCATTTCTGACTGGAATTCTGTGGAAAGATTGCAACAGCCGCTGCATCGAACTCGGCAACAGTGGAGGACGATGTGTGGATTCGCCAAGCCAAAATTGCCCTGGAGTTCTCAAGGACAACAAACAGTGTGTTTGCTACTGA------
>Wpig2_HBWH09
ATGGCTCTTCTCAACAAGTTGCTCTGCTTTGCTTTGGTCTTCATGATCTTCGGCGAGTTGGTGACTCCGAGTTGCTATGACGATTGGAGCAGATGCACGCCTGGCACGTCATTTCTGACTGGAATTCTGTGGAAAGATTGCAACAGCCGCTGCATCGAACTCGGCCACAGTGGAGGACGATGTGTGGATTCGCCAAGCACAAATTGCCCTGGAGTTCTCAAGGACAACAAACAGTGTGTTTGCTACTGA------
>Wpig2_HBWH10
ATGGCTCTTCTCAACAAGTTGCTGTGCTTTGCTTTGATCTTCATGATCTTCAGCGAGTTGGTGACTCCGAGTTGCTACGACGATTGGAGCAGATGCACGCCTGGCACGTCATTTCTGACTGGAATTCTGTGGAAAGATTGCAACAGCCGCTGCATCGAACTCGGCCACAGTGGAGGACGATGTGTGGATTCGCCAAGCACAAATTGCCCTGGAGTTCTCAAGGACAACAAACAGTGTGTTTGCTACTGA------
>Wpig2_JXJA01
ATGGCTCTTCTCAACAAGTTGCTGTGCTTTGCTTTGATCTTCATGATCTTCAGCGAGTTGGTGACTCCGAGTTGCTACGACGATTGGAGCAGATGCACGCCTGGCACGTCATTTCTGACTGGAATTCTGTGGAAAGATTGCAACAGCCGCTGCATCGAACTCGGCCACAGTGGAGGACGATGTGTGGATTCGCCAAGCACAAATTGCCCTGGAGTTCTCAAGGACAACAAACAGTGTGTTTGCTACTGA------
>Wpig2_JXJA02
ATGGCTCTTCTCAACAAGTTGCTGTGCTTTGCTTTGATCTTCATGATCTTCAGCGAGTTGGTGACTCCGAGTTGCTACGACGATTGGAGCAGATGCACGCCTGGCACGTCATTTCTGACTGGAATTCTGTGGAAAGATTGCAACAGCCGCTGCATCGAACTCGGCCACAGTGGAGGACGATGTGTGGATTCGCCAAGCACAAATTGCCCTGGAGTTCTCAAGGACAACAAACAGTGTGTTTGCTACTGA------
>Wpig2_JXJA03
ATGGCTCTTCTCAACAAGTTGCTGTGCTTTGCTTTGATCTTCATGATCTTCAGCGAGTTGGTGACTCCGAGTTGCTACGACGATTGGAGCAGATGCACGCCTGGCACGTCATTTCTGACTGGAATTCTGTGGAAAGATTGCAACAGCCGCTGCATCGAACTCGGCCACAGTGGAGGACGATGTGTGGATTCGCCAAGCACAAATTGCCCTGGAGTTCTCAAGGACAACAAACAGTGTGTTTGCTACTGA------
>Wpig2_JXJA04
ATGGCTCTTCTCAACAAGTTGCTGTGCTTTGCTTTGATCTTCATGATCTTCAGCGAGTTGGTGACTCCGAGTTGCTACGACGATTGGAGCAGATGCACGCCTGGCACGTCATTTCTGACTGGAATTCTGTGGAAAGATTGCAACAGCCGCTGCATCGAACTCGGCCACAGTGGAGGACGATGTGTGGATTCGCCAAGCACAAATTGCCCTGGAGTTCTCAAGGACAACAAACAGTGTGTTTGCTACTGA------
>Wpig2_JXJA05
ATGGCTCTTCTCAACAAGTTGCTGTGCTTTGCTTTGATCTTCATGATCTTCAGCGAGTTGGTGACTCCGAGTTGCTACGACGATTGGAGCAGATGCACGCCTGGCACGTCATTTCTGACTGGAATTCTGTGGAAAGATTGCAACAGCCGCTGCATCGAACTCGGCCACAGTGGAGGACGATGTGTGGATTCGCCAAGCACAAATTGCCCTGGAGTTCTCAAGGACAACAAACAGTGTGTTTGCTACTGA------
>Wpig2_JXJA06
ATGGCTCTTCTCAACAAGTTGCTGTGCTTTGCTTTGATCTTCATGATCTTCAGCGAGTTGGTGACTCCGAGTTGCTACGACGATTGGAGCAGATGCACGCCTGGCACGTCATTTCTGACTGGAATTCTGTGGAAAGATTGCAACAGCCGCTGCATCGAACTCGGCCACAGTGGAGGACGATGTGTGGATTCGCCAAGCACAAATTGCCCTGGAGTTCTCAAGGACAACAAACAGTGTGTTTGCTACTGA------
>Wpig2_JXJA07
ATGGCTCTTCTCAACAAGTTGCTGTGCTTTGCTTTGGTCTTCATGATCTTCAGCGAGTTGGTGACTCCGAGTTGCTACGACGATTGGAGCAGATGCACGCCTGGCACGTCATTTCTGACTGGAATTCTGTGGAAAGATTGCAACAGCCGCTGCATCGAACTCGGCCACAGTGGAGGACGATGTGTGGATTCGCCAAGCACAAATTGCCCTGGAGTTCTCAAGGACAACAAACAGTGTGTTTGCTACTGA------
>Wpig2_JXJA08
ATGGCTCTTCTCAACAAGTTGCTGTGCTTTGCTTTGATCTTCATGATCTTCAGCGAGTTGGTGACTCCGAGTTGCTACGACGATTGGAGCAGATGCACGCCTGGCACGTCATTTCTGACTGGAATTCTGTGGAAAGATTGCAACAGCCGCTGCATCGAACTCGGCCACAGTGGAGGACGATGTGTGGATTCGCCAAGCACAAATTGCCCTGGAGTTCTCAAGGACAACAAACAGTGTGTTTGCTACTGA------
>Wpig2_JXJA09
ATGGCTCTTCTCAACAAGTTGCTGTGCTTTGCTTTGATCTTCATGATCTTCAGCGAGTTGGTGACTCCGAGTTGCTACGACGATTGGAGCAGATGCACGCCTGGCACGTCATTTCTGACTGGAATTCTGTGGAAAGATTGCAACAGCCGCTGCATCGAACTCGGCCACAGTGGAGGACGATGTGTGGATTCGCCAAGCACAAATTGCCCTGGAGTTCTCAAGGACAACAAACAGTGTGTTTGCTACTGA------
>Wpig2_JXJA10
ATGGCTCTTCTCAACAAGTTGCTGTGCTTTGCTTTGGTCTTCATGATCTTCAGCGAGTTGGTGACTCCGAGTTGCTACGACGATTGGAGCAGATGCACGCCTGGCACGTCATTTCTGACTGGAATTCTGTGGAAAGATTGCAACAGCCGCTGCATCGAACTCGGCCACAGTGGAGGACGATGTGTGGATTCGCCAAGCACAAATTGCCCTGGAGTTCTCAAGGACAACAAACAGTGTGTTTGCTACTGA------
>Wpig2_TJ01
ATGGCTCTTCTCAACAAGTTGCTGTGCTTTGCTTTGGTCTTCATGATCTTCAGCGAGTTGGTGACTCCGAGTTGCTACGACGATTGGAGCAGATGCACGCCTGGCACGTCATTTCTGACTGGAATTCTGTGGAAAGATTGCAACAGCCGCTGCATCGAACTCGGCCACAGTGGAGGACGATGTGTGGATTCGCCAAGCCAAAATTGCCCTGGAGTTCTCAAGGACAACAAACAGTGTGTTTGCTACTGA------
>Wpig2_TJ02
ATGGCTCTTCTCAACAAGTTGCTCTGCTTTGCTTTGGTCTTCATGATCTTCGGCGAGTTGGTGACTCCGAGTTGCTATGACGATTGGAGCAGATGCACGCCTGGCACGTCATTTCTGACTGGAATTCTGTGGAAAGATTGCAACAGCCGCTGCATCGAACTCGGCCACAGTGGAGGACGATGTGTGGATTCGCCAAGCACAAATTGCCCTGGAGTTCTCAAGGACAACAAACAGTGTGTTTGCTACTGA------
>Wpig2_TJ03
ATGGCTCTTCTCAACAAGTTGCTGTGCTTTGCTTTGGTCTTCATGATCTTCAGCGAGTTGGTGACTCCGAGTTGCTACGAAGATTGGAGCAGATGCACGCCTGGCACGTCATTTCTGACTGGAATTCTGTGGAAAGATTGCAACAGCCGCTGCATCGAACTCGGCCACAGTGGAGGACGATGTGTGGATTCGCCAAGCACAAATTGCCCTGGAGTTCTCAAGGACAACAAACAGTGTGTTTGCTACTGA------
>Wpig2_TJ04
ATGGCTCTTCTCAACAAGTTGCTGTGCTTTGCTTTGGTCTTCATGATCTTCAGCGAGTTGGTGACTCCGAGTTGCTACGACGATTGGAGCAGATGCACGCCTGGCACGTCATTTCTGACTGGAATTCTGTGGAAAGATTGCAACAGCCGCTGCATCGAACTCGGCCACAGTGGAGGACGATGTGTGGATTCGCCAAGCACAAATTGCCCTGGAGTTCTCAAGGACAACAAACAGTGTGTTTGCTACTGA------
>Wpig2_TJ05
ATGGCTCTTCTCAACAAGTTGCTGTGCTTTGCTTTGGTCTTCATGATCTTCAGCGAGTTGGTGACTCCGAGTTGCTACGACGATTGGAGCAGATGCACGCCTGGCACGTCATTTCTGACTGGAATTCTGTGGAAAGATTGCAACAGCCGCTGCATCGAACTCGGCCACAGTGGAGGACGATGTGTGGATTCGCCAAGCACAAATTGCCCTGGAGTTCTCAAGGACAACAAACAGTGTGTTTGCTACTGA------
>Wpig2_TJ06
ATGGCTCTTCTCAACAAGTTGCTGTGCTTTGCTTTGGTCTTCATGATCTTCAGCGAGTTGGTGACTCCGAGTTGCTACGACGATTGGAGCAGATGCACGCCTGGCACGTCATTTCTGACTGGAATTCTGTGGAAAGATTGCAACAGCCGCTGCATCGAACTCGGCCACAGTGGAGGACGATGTGTGGATTCGCCAAGCACAAATTGCCCTGGAGTTCTCAAGGACAACAAACAGTGTGTTTGCTACTGA------
>Wpig2_TJ07
ATGGCTCTTCTCAACAAGTTGCTGTGCTTTGCTTTGGTCTTCATGATCTTCAGCGAGTTGGTGACTCCGAGTTGCTACGACGATTGGAGCAGATGCACGCCTGGCACGTCATTTCTGACTGGAATTCTGTGGAAAGATTGCAACAGCCGCTGCATCGAACTCGGCAACAGTGGAGGACGATGTGTGGATTCGCCAAGCCAAAATTGCCCTGGAGTTCTCAAGAACAACAAACAGTGTGTTTGCTACTGA------
>Wpig2_TJ08
ATGGCTCTTCTCAACAAGTTGCTGTGCTTTGCTTTGGTCTTCATGATCTTCAGCGAGTTGGTGACTCCGAGTTGCTACGACGATTGGAGCAGATGCACGCCTGGCACGTCATTTCTGACTGGAATTCTGTGGAAAGATTGCAACAGCCGCTGCATCGAACTCGGCAACAGTGGAGGACGATGTGTGGATTCGCCAAGCACAAATTGCCCTGGAGTTCTCAAGGACAACAAACAGTGTGTTTGCTACTGA------
>Wpig2_TJ09
ATGGCTCTTCTCAACAAGTTGCTCTGCTTTGCTTTGGTCTTCATGATCTTCAGCGAGTTGGTGACTCCGAGTTGCTACGACGATTGGAGCAGATGCACGCCTGGCACGTCATTTCTGACTGGAATTCTGTGGAAAGATTGCAACAGCCGCTGCATCGAACTCGGCAACAGTGGAGGACGATGTGTGGATTCGCCAAGCCAAAATTGCCCTGGAGTTCTCAAGGACAACAAACAGTGTGTTTGCTACTGA------
>Wpig2_TJ10
ATGGCTCTTCTCAACAAGTTGCTGTGCTTTGCTTTGGTCTTCATGATCTTCAGCGAGTTGGTGACTCCGAGTTGCTACGACGATTGGAGCAGATGCACGCCTGGCACGTCATTTCTGACTGGAATTCTGTGGAAAGATTGCAACAGCCGCTGCATCGAACTCGGCCACAGTGGAGGACGATGTGTGGATTCGCCAAGCACAAATTGCCCTGGAGTTCTCAAGGACAACAAACAGTGTGTTTGCTACTGA------
>Wpig3_HBWH01
ATGGCTCTTCTCAACAAGTTGCTCTGCTTTGCTTTGGTCTTCATGATCTTCGGCGAGTTGGTGACTCCGAGTTGCTACGACGATTGGAGCAGATGCACGCCTGGCACGTCATTTCTGACTGGAATTCTGTGGAAAGATTGCAACAGCCGCTGCAGGGAACTCGGCCATAGAGGAGGATTATGGGCGAATTCGCCAAGCAAATCTTACCCTGAAGTTTTCAATAACAACAAACAGTGCCATTTCAACTGA------
>Wpig3_HBWH02
ATGGCTCTTCTCAACAAGTTGCTGTGCTTTGCTTTGGTCTTCATGATCTTCGGCGAGTTGGTGACTCCGAGTTGCTACGAAGATTGGAGCAGATGCACGCCTGGCACGTCATTTCTGACTGGAATTCTGTGGAAAGATTGCAACAGCCGCTGCAGGGAACTCGGCCATAGAGGAGGATTATGGGCGAATTCGCCAAGCAAATCTTACCCTGAAGTTTTCAATAACAACAAACAGTGCCATTTCAACTGA------
>Wpig3_HBWH03
ATGGCTCTTCTCAACAAGTTGCTCTGCTTTGCTTTGGTCTTCATGATCTTCGGCGAGTTGGTGACTCCGAGTTGCTATGACGATTGGAGCAGATGCACGCCTGGCACGTCATTTCTGACTGGAATTCTGTGGAAAGATTGCAACAGCCGCTGCAGGGAACTCGGCCATAGAGGAGGATTATGGGCGAATTCGCCAAGCAAATCTTACCTTGAAGTTTTCAATAACAACAAACAGTGCCATTTCAACTGA------
>Wpig3_HBWH04
ATGGCTCTTCTCAACAAGTTGCTCTGCTTTGCTTTGGTCTTCATGATCTTCGGCGAGTTGGTGACTCCGAGTTGCTATGACGATTGGAGCAGATGCACGCCTGGCACGTCATTTCTGACTGGAATTCTGTGGAAAGATTGCAACAGCCGCTGCAGGGAACTCGGCCATAGAGGAGGATTATGGGCGAATTCGCCAAGCAAATCTTACCTTGAAGTTTTCAATAACAACAAACAGTGCCATTTCAACTGA------
>Wpig3_HBWH05
ATGGCTCTTCTCAACAAGTTGCTCTGCTTTGCTTTGGTCTTCATGATCTTCGGCGAGTTGGTGACTCCGAGTTGCTACGACGATTGGAGCAGATGCATGCCTGGCACGTCATTTCTGACTGGAATTCTGTGGAAAGATTGCAACAGCCGCTGCAGGGAACTCGGCCATAGAGGAGGATTATGGGCGAATTCGCCAAGCAAATCTTACCCTGAAGTTTTCAATAACAACAAACAGTGCCATTTCAACTGA------
>Wpig3_HBWH06
ATGGCTCTTCTCAACAAGTTGCTCTGCTTTGCTTTGGTCTTCATGATCTTCGGCGAGTTGGTGACTCCGAGTTGCTACGACGATTGGAGCAGATGCACGCCTGGCACGTCATTTCTGACTGGAATTCTGTGGAAAGATTGCAACAGCCGCTGCAGGGAACTCGGCCATAGAGGAGGATTATGGGCGAATTCGCCAAGCAAATCTTACCCTGAAGTTTTCAATAACAACAAACAGTGCCATTTCAACTGA------
>Wpig3_HBWH07
ATGGCTCTTCTCAACAAGTTGCTGTGCTTTGCTTTGATCTTCATGATCTTCAGCGAGTTGGTGACTCCGAGTTGCTACGACGATTGGAGCAGATGCACGCCTGGCACGTCATTTCTGACTGGAATTCTGTGGAGAGATTGCAACAGCCGCTGCAGGGAACTCGGCCATAGAGGAGGATTATGGGCGAATTCGCCAAGCAAATCTTACCCTGAAGTTTTCAATAACAACAAACAGTGCCATTTCAACTGA------
>Wpig3_HBWH08
ATGGCTCTTCTCAACAAGTTGCTCTGCTTTGCTTTGGTCTTCATGATCTTCGGCGAGTTGGTGACTCCGAGTTGCTATGACGATTGGAGCAGATGCACGCCTGGCACGTCATTTCTGACTGGAATTCTGTGGAAAGATTGCAACAGCCGCTGCAGGGAACTCGGCCATAGAGGAGGATTATGGGCGAATTCGCCAAGCAAATCTTACCTTGAAGTTTTCAATAACAACAAACAGTGCCATTTCAACTGA------
>Wpig3_HBWH09
ATGGCTCTTCTCAACAAGTTGCTGTGCTTTGCTTTGATCTTCATGATCTTCAGCGAGTTGGTGACTCCGAGTTGCTACGACGATTGGAGCAGATGCATGCCTGGCACGTCATTTCTGACTGGAATTCTGTGGAAAGATTGCAACAGCCGCTGCAGGGAACTCGGCCATAGAGGAGGATTATGGGCGAATTCGCCAAGCAAATCTTACCTTGAAGTTTTCAATAACAACAAACAGTGCCATTTCAACTGA------
>Wpig3_HBWH10
ATGGCTCTTCTCAACAAGTTGCTCTGCTTTGCTTTGGTCTTCATGATCTTCGGCGAGTTGGTGACTCCGAGTTGCTATGACGATTGGAGCAGATGCACGCCTGGCACGTCATTTCTGACTGGAATTCTGTGGAAAGATTGCAACAGCCGCTGCAGGGAACTCGGCCATAGAGGAGGATTATGGGCGAATTCGCCAAGCAAATCTTACCTTGAAGTTTTCAATAACAACAAACAGTGCCATTTCAACTGA------
>Wpig3_JXJA01
ATGGCTCTTCTCAACAAGTTGCTCTGCTTTGCTTTGGTCTTCATGATCTTCGGCGAGTTGGTGACTCCGAGTTGCTACGACGATTGGAGCAGATGCACGCCTGGCACGTCATTTCTGACTGGAATTCTGTGGAGAGATTGCAACAGCCGCTGCAGGGAACTCGGCCATAGAGGAGGATTATGGGCGAATTCGCCAAGCAAATCTTACCCTGAAGTTTTCAATAACAACAAACAGTGCCATTTCAACTGA------
>Wpig3_JXJA02
ATGGCTCTTCTCAACAAGTTGCTCTGCTTTGCTTTGGTCTTCATGATCTTCGGCGAGTTGGTGACTCCGAGTTGCTACGACGATTGGAGCAGATGCACGCCTGGCACGTCATTTCTGACTGGAATTCTGTGGAGAGATTGCAACAGCCGCTGCAGGGAACTCGGCCATAGAGGAGGATTATGGGCGAATTCGCCAAGCAAATCTTACCTTGAAGTTTTCAATAACAACAAACAGTGCCATTTCAACTGA------
>Wpig3_JXJA03
ATGGCTCTTCTCAACAAGTTGCTCTGCTTTGCTTTGGTCTTCATGATCTTCGGCGAGTTGGTGACTCCGAGTTGCTACGACGATTGGAGCAGATGCACGCCTGGCACGTCATTTCTGACTGGAATTCTGTGGAGAGATTGCAACAGCCGCTGCAGGGAACTCGGCCATAGAGGAGGATTATGGGCGAATTCGCCAAGCAAATCTTACCTTGAAGTTTTCAATAACAACAAACAGTGCCATTTCAACTGA------
>Wpig3_JXJA04
ATGGCTCTTCTCAACAAGTTGCTCTGCTTTGCTTTGGTCTTCATGATCTTCGGCGAGTTGGTGACTCCGAGTTGCTACGACGATTGGAGCAGATGCACGCCTGGCACGTCATTTCTGACTGGAATTCTGTGGAGAGATTGCAACAGCCGCTGCAGGGAACTCGGCCATAGAGGAGGATTATGGGCGAATTCGCCAAGCAAATCTTACCCTGAAGTTTTCAATAACAACAAACAGTGCCATTTCAACTGA------
>Wpig3_JXJA05
ATGGCTCTTCTCAACAAGTTGCTCTGCTTTGCTTTGGTCTTCATGATCTTCGGCGAGTTGGTGACTCCGAGTTGCTACGACGATTGGAGCAGATGCACGCCTGGCACGTCATTTCTGACTGGAATTCTGTGGAGAGATTGCAACAGCCGCTGCAGGGAACTCGGCCATAGAGGAGGATTATGGGCGAATTCGCCAAGCAAATCTTACCCTGAAGTTTTCAATAACAACAAACAGTGCCATTTCAACTGA------
>Wpig3_JXJA06
ATGGCTCTTCTCAACAAGTTGCTCTGCTTTGCTTTGGTCTTCATGATCTTCGGCGAGTTGGTGACTCCGAGTTGCTACGACGATTGGAGCAGATGCACGCCTGGCACGTCATTTCTGACTGGAATTCTGTGGAGAGATTGCAACAGCCGCTGCAGGGAACTCGGCCATAGAGGAGGATTATGGGCGAATTCGCCAAGCAAATCTTACCCTGAAGTTTTCAATAACAACAAACAGTGCCATTTCAACTGA------
>Wpig3_JXJA07
ATGGCTCTTCTCAACAAGTTGCTCTGCTTTGCTTTGGTCTTCATGATCTTCGGCGAGTTGGTGACTCCGAGTTGCTACGACGATTGGAGCAGATGCATGCCTGGCACGTCATTTCTGACTGGAATTCTGTGGAAAGATTGCAACAGCCGCTGCAGGGAACTCGGCCATAGAGGAGGATTATGGGCGAATTCGCCAAGCAAATCTTACCTTGAAGTTTTCAATAACAACAAACAGTGCCATTTCAACTGA------
>Wpig3_JXJA08
ATGGCTCTTCTCAACAAGTTGCTCTGCTTTGCTTTGGTCTTCATGATCTTCGGCGAGTTGGTGACTCCGAGTTGCTACGACGATTGGAGCAGATGCACGCCTGGCACGTCATTTCTGACTGGAATTCTGTGGAGAGATTGCAACAGCCGCTGCAGGGAACTCGGCCATAGAGGAGGATTATGGGCGAATTCGCCAAGCAAATCTTACCCTGAAGTTTTCAATAACAACAAACAGTGCCATTTCAACTGA------
>Wpig3_JXJA09
ATGGCTCTTCTCAACAAGTTGCTCTGCTTTGCTTTGGTCTTCATGATCTTCGGCGAGTTGGTGACTCCGAGTTGCTACGACGATTGGAGCAGATGCACGCCTGGCACGTCATTTCTGACTGGAATTCTGTGGAGAGATTGCAACAGCCGCTGCAGGGAACTCGGCCATAGAGGAGGATTATGGGCGAATTCGCCAAGCAAATCTTACCCTGAAGTTTTCAATAACAACAAACAGTGCCATTTCAACTGA------
>Wpig3_JXJA10
ATGGCTCTTCTCAACAAGTTGCTCTGCTTTGCTTTGGTCTTCATGATCTTCGGCGAGTTGGTGACTCCGAGTTGCTACGACGATTGGAGCAGATGCATGCCTGGCACGTCATTTCTGACTGGAATTCTGTGGAAAGATTGCAACAGCCGCTGCAGGGAACTCGGCCATAGAGGAGGATTATGGGCGAATTCGCCAAGCAAATCTTACCTTGAAGTTTTCAATAACAACAAACAGTGCCATTTCAACTGA------
>Wpig3_TJ01
ATGGCTCTTCTCAACAAGTTGCTCTGCTTTGCTTTGGTCTTCATGATCTTCGGCGAGTTGGTGACTCCGAGTTGCTATGACGATTGGAGCAGATGCACGCCTGGCACGTCATTTCTGACTGGAATTCTGTGGAAAGATTGCAACAGCCGCTGCAGGGAACTCGGCCATAGAGGAGGATTATGGGCGAATTCGCCAAGCAAATCTTACCTTGAAGTTTTCAATAACAACAAACAGTGCCATTTCAACTGA------
>Wpig3_TJ02
ATGGCTCTTCTCAACAAGTTGCTGTGCTTTGCTTTGATCTTCATGATCTTCAGCGAGTTGGTGACTCCGAGTTGCTACGACGATTGGAGCAGATGCACGCCTGGCACGTCATTTCTGACTGGAATTCTGTGGAGAGATTGCAACAGCCGCTGCAGGGAACTCGGCCATAGAGGAGGATTATGGGCGAATTCGCCAAGCAAATCTTACCTTGAAGTTTTCAATAACAACAAACAGTGCCATTTCAACTGA------
>Wpig3_TJ03
ATGGCTCTTCTCAACAAGTTGCTCTGCTTTGCTTTGGTCTTCATGATCTTCGGCGAGTTGGTGACTCCGAGTTGCTATGACGATTGGAGCAGATGCACGCCTGGCACGTCATTTCTGACTGGAATTCTGTGGAAAGATTGCAACAGCCGCTGCAGGGAACTCGGCCATAGAGGAGGATTATGGGCGAATTCGCCAAGCAAATCTTACCTTGAAGTTTTCAATAACAACAAACAGTGCCATTTCAACTGA------
>Wpig3_TJ04
ATGGCTCTTCTCAACAAGTTGCTCTGCTTTGCTTTGGTCTTCATGATCTTCGGCGAGTTGGTGACTCCGAGTTGCTACGACGATTGGAGCAGATGCACGCCTGGCACGTCATTTCTGACTGGAATTCTGTGGAGAGATTGCAACAGCCGCTGCAGGGAACTCGGCCATAGAGGAGGATTATGGGCGAATTCGCCAAGCAAATCTTACCCTGAAGTTTTCAATAACAACAAACAGTGCCATTTCAACTGA------
>Wpig3_TJ05
ATGGCTCTTCTCAACAAGTTGCTCTGCTTTGCTTTGGTCTTCATGATCTTGGGCGAGTTGGTGACTCCGAGTTGCTATGACGATTGGAGCAGATGCACGCCTGGCACGTCATTTCTGACTGGAATTCTGTGGAAAGATTGCAACAGCCGCTGCAGGGAACTCGGCCATAGAGGAGGATTATGGGCGAATTCGCCAAGCAAATCTTACCTTGAAGTTTTCAATAACAACAAACAGTGCCATTTCAACTGA------
>Wpig3_TJ06
ATGGCTCTTCTCAACAAGTTGCTCTGCTTTGCTTTGGTCTTCATGATCTTCGGCGAGTTGGTGACTCCGAGTTGCTACGACGATTGGAGCAGATGCACGCCTGGCACGTCATTTCTGACTGGAATTCTGTGGAAAGATTGCAACAGCCGCTGCAGGGAACTCGGCCATAGAGGAGGATTATGGGCGAATTCGCCAAGCAAATCTTACCTTGAAGTTTTCAATAACAACAAACAGTGCCATTTCAACTGA------
>Wpig3_TJ07
ATGGCTCTTCTCAACAAGTTGCTCTGCTTTGCTTTGGTCTTCATGATCTTCGGCGAGTTGGTGACTCCGAGTTGCTACGACGATTGGAGCAGATGCACGCCTGGCACGTCATTTCTGACTGGAATTCTGTGGAAAGATTGCAACAGCCGCTGCAGGGAACTCGGCCATAGAGGAGGATTATGGGCGAATTCGCCAAGCAAATCTTACCCTGAAGTTTTCAATAACAACAAACAGTGCCATTTCAACTGA------
>Wpig3_TJ08
ATGGCTCTTCTCAACAAGTTGCTCTGCTTTGCTTTGGTCTTCATGATCTTCGGCGAGTTGGTGACTCCGAGTTGCTACGACGATTGGAGCAGATGCACGCCTGGCACGTCATTTCTGACTGGAATTCTGTGGAGAGATTGCAACAGCCGCTGCAGGGAACTCGGCCATAGAGGAGGATTATGGGCGAATTCGCCAAGCAAATCTTACCCTGAAGTTTTCAATAACAACAAACAGTGCCATTTCAACTGA------
>Wpig3_TJ09
ATGGCTCTTCTCAACAAGTTGCTCTGCTTTGCTTTGGTCTTCATGATCTTGGGCGAGTTGGTGACTCCGAGTTGCTATGACGATTGGAGCAGATGCACGCCTGGCACGTCATTTCTGACTGGAATTCTGTGGAAAGATTGCAACAGCCGCTGCAGGGAACTCGGCCATAGAGGAGGATTATGGGCGAATTCGCCAAGCAAATCTTACCTTGAAGTTTTCAATAACAACAAACAGTGCCATTTCAACTGA------
>Wpig3_TJ10
ATGGCTCTTCTCAACAAGTTGCTGTGCTTTGCTTTGATCTTCATGATCTTCAGCGAGTTGGTGACTCCGAGTTGCTACGACGATTGGAGCAGATGCACGCCTGGCACGTCATTTCTGACTGGAATTCTGTGGAAAGATTGCAACAGCCGCTGCAGGGAACTCGGCCATAGAGGAGGATTATGGGCGAATTCGCCAAGCAAATCTTACCCTGAAGTTTTCAATAACAACAAACAGTGCCATTTCAACTGA------
>Wpig4_HBWH01
ATGGCTCTTCTCAACAAGTTGCTCTGCTTTGCTTTGGTCTTCATGATCTTCGGCGAGTTGGTGACTCCGAGTTGCTACGAAGATTGGAGCAGATGCACGTTTGGCTCGTCAATTCTGACTGGAATTCTGTGGAAAGATTGCAGCAGCATATGCAGGGGACGCGGCCACAGGGGAGGGCGATGTGGGTATTCCCCAACATCTTGCCCTGGAGTTCTCACGAACAACAAACAGTGTCAGTGCTACTGA---------
>Wpig4_HBWH02
ATGGCTCTTCTCAACAAGTTGCTCTGCTTTGCTTTGGTCTTCATGATCTTCGGCGAGTTGGTGACTCCGAGTTGCTACGAAGATTGGAGCAGATGCACGTTTGGCTCGTCAATTCTGACTGGAATTTTGTGGAAAGATTGCAGCAGCATATGCAGGGGACGCGGCCACAGGGGAGGGCGATGTGGGTATTCCCCAACATCTTGCCCTGGAGTTCTCACGAACAACAAACAGTGTCAGTGCTACTGA---------
>Wpig4_HBWH03
ATGGCTCTTCTCAACAAGTTGCTCTGCTTTGCTTTGGTCTTCATGATCTTCGGCGAGTTGGTGACTCCGAGTTGCTACGAAGATTGGAGCAGATGCACGTTTGGCTCGTCAATTCTGACTGGAATTCTGTGGAAAGATTGCAGCAGCATATGCAGGGGACGCGGCCACAGGGGAGGGCGATGTGGGTATTCCCCAACATCTTGCCCTGGAGTTCTCACGAACAACAAACAGTGTCAGTGCTACTGA---------
>Wpig4_HBWH04
ATGGCTCTACTCAACAAGTTGCTCTGCTTTGCTTTGGTCTTCATGATCTTCGGCGAGTTGGTGACTCCGAGTTGCTACGAAGATTGGAGCAGATGCACGTTTGGCTCGTCAATTCTGACTGGAATTCTGTGGAAAGATTGCAGCAGCATATGCAGGGGACGCGGCCACAGGGGAGGGCGATGTGGGTATTCCCCAACATCTTGCCCTGGAGTTCTCACGAACAACAAACAGTGTCAGTGCTACTGA---------
>Wpig4_HBWH05
ATGGCTCTTCTCAACAAGTTGCTCTGCTTTGCTTTGGTCTTCATGATCTTCGGCGAGTTGGTGACTCCGAGTTGCTACGAAGATTGGAGCAGATGCACGTTTGGCTCGTCAATTCTGACTGGAATTCTGTGGAAAGATTGCAGCAGCATATGCAGGGGACGCGGCCACAGGGGAGGGCGATGTGGGTATTCCCCAACATCTTGCCCTGGAGTTCTCACGAACAACAAACAGTGTCAGTGCTACTGA---------
>Wpig4_HBWH06
ATGGCTCTTCTCAACAAGTTGCTCTGCTTTGCTTTGGTCTTCATGATCTTCGGCGAGTTGGTGACTCCGAGTTGCTACGAAGATTGGAGCAGATGCACGTTTGGCTCGTCAATTCTGACTGGAATTCTGTGGAAAGATTGCAGCAGCATATGCAGGGGACGCGGCCACAGGGGAGGGCGATGTGGGTATTCCCCAACATCTTGCCCTGGAGTTCTCACGAACAACAAACAGTGTCAGTGCTACTGA---------
>Wpig4_HBWH07
ATGGCTCTTCTCAACAAGTTGCTCTGCTTTTCTTTGGTCTTCATGATCTTAGGCCAGTTGGTGACTCCGAGTTGCTACGAAGATTGGAGCAGATGCACGTTTGGCTCGTCAATTCTGACTGGAATTCTGTGGAAAGATTGCAGCAGCATATGCAGGGGACGCGGCCACAGGGGAGGGCGATGTGGGTATTCCCCAACATCTTGCCCTGGAGTTCTCACGAACAACAAACAGTGTCAGTGCTACTGA---------
>Wpig4_HBWH08
ATGGCTCTACTCAACAAGTTGCTCTGCTTTGCTTTGGTCTTCATGATCTTCGGCGAGTTGGTGACTCCGAGTTGCTACGAAGATTGGAGCAGATGCACGTTTGGCTCGTCAATTCTGACTGGAATTCTGTGGAAAGATTGCAGCAGCATATGCAGGGGACGCGGCCACAGGGGAGGGCGATGTGGGTATTCCCCAACATCTTGCCCTGGAGTTCTCACGAACAACAAACAGTGTCAGTGCTACTGA---------
>Wpig4_HBWH09
ATGGCTCTACTCAACAAGTTGCTCTGCTTTGCTTTGGTCTTCATGATCTTCGGCGAGTTGGTGACTCCGAGTTGCTACGAAGATTGGAGCAGATGCACGTTTGGCTCGTCAATTCTGACTGGAATTCTGTGGAAAGATTGCAGCAGCATATGCAGGGGACGCGGCCACAGGGGAGGGCGATGTGGGTATTCCCCAACATCTTGCCCTGGAGTTCTCACGAACAACAAACAGTGTCAGTGCTACTGA---------
>Wpig4_HBWH10
ATGGCTCTTCTCAACAAGTTGCTCTGCTTTGCTTTGGTCTTCATGATCTTCGGCGAGTTGGTGACTCCGAGTTGCTACGAAGATTGGAGCAGATGCACGTTTGGCTCGTCAATTCTGACTGGAATTCTGTGGAAAGATTGCAGCAGCATATGCAGGGGACGCGGCCACAGGGGAGGGCGATGTGGGTATTCCCCAACATCTTGCCCTGGAGTTCTCACGAACAACAAACAGTGTCAGTGCTACTGA---------
>Wpig4_JXJA01
ATGGCTCTACTCAACAAGTTGCTCTGCTTTGCTTTGGTCTTCATGATCTTCGGCGAGTTGGTGACTCCGAGTTGCTACGAAGATTGGAGCAGATGCACGTTTGGCTCGTCAATTCTGACTGGAATTCTGTGGAAAGATTGCAGCAGCATATGCAGGGGACGCGGCCACAGGGGAGGGCGATGTGGGTATTCCCCAACATCTTGCCCTGGAGTTCTCACGAACAACAAACAGTGTCAGTGCTACTGA---------
>Wpig4_JXJA02
ATGGCTCTTCTCAACAAGTTGCTCTGCTTTGCTTTGGTCTTCATGATCTTCGGCGAGTTGGTGACTCCGAGTTGCTACGAAGATTGGAGCAGATGCACGTTTGGCTCGTCAATTCTGACTGGAATTCTGTGGAAAGATTGCAGCAGCATATGCAGGGGACGCGGCCACAGGGGAGGGCGATGTGGGTATTCCCCAACATCTTGCCCTGAAGTTCTCACGAACAACAAACAGTGTCAGTGCTACTGA---------
>Wpig4_JXJA03
ATGGCTCTTCTCAACAAGTTGCTCTGCTTTGCTTTGGTCTTCATGATCTTCGGCGAGTTGGTGACTCCGAGTTGCTACGAAGATTGGAGCAGATGCACGTTTGGCTCGTCAATTCTGACTGGAATTCTGTGGAAAGATTGCAGCAGCATATGCAGGGGACGCGGCCACAGGGGAGGGCGATGTGGGTATTCCCCAACATCTTGCCCTGAAGTTCTCACGAACAACAAACAGTGTCAGTGCTACTGA---------
>Wpig4_JXJA04
ATGGCTCTTCTCAACAAGTTGCTCTGCTTTGCTTTGGTCTTCATGATCTTCGGCGAGTTGGTGACTCCGAGTTGCTACGAAGATTGGAGCAGATGCACGTTTGGCTCGTCAATTCTGACTGGAATTCTGTGGAAAGATTGCAGCAGCATATGCAGGGGACGCGGCCACAGGGGAGGGCGATGTGGGTATTCCCCAACATCTTGCCCTGAAGTTCTCACGAACAACAAACAGTGTCAGTGCTACTGA---------
>Wpig4_JXJA05
ATGGCTCTACTCAACAAGTTGCTCTGCTTTGCTTTGGTCTTCATGATCTTCGGCGAGTTGGTGACTCCGAGTTGCTACGAAGATTGGAGCAGATGCACGTTTGGCTCGTCAATTCTGACTGGAATTCTGTGGAAAGATTGCAGCAGCATATGCAGGGGACGCGGCCACAGGGGAGGGCGATGTGGGTATTCCCCAACATCTTGCCCTGGAGTTCTCACGAACAACAAACAGTGTCAGTGCTACTGA---------
>Wpig4_JXJA06
ATGGCTCTACTCAACAAGTTGCTCTGCTTTGCTTTGGTCTTCATGATCTTCGGCGAGTTGGTGACTCCGAGTTGCTACGAAGATTGGAGCAGATGCACGTTTGGCTCGTCAATTCTGACTGGAATTCTGTGGAAAGATTGCAGCAGCATATGCAGGGGACGCGGCCACAGGGGAGGGCGATGTGGGTATTCCCCAACATCTTGCCCTGAAGTTCTCACGAACAACAAACAGTGTCAGTGCTACTGA---------
>Wpig4_JXJA07
ATGGCTCTTCTCAACAAGTTGCTCTGCTTTGCTTTGGTCTTCATGATCTTCGGCGAGTTGGTGACTCCGAGTTGCTACGAAGATTGGAGCAGATGCACGTTTGGCTCGTCAATTCTGACTGGAATTCTGTGGAAAGATTGCAGCAGCATATGCAGGGGACGCGGCCACAGGGGAGGGCGATGTGGGTATTCCCCAACATCTTGCCCTGAAGTTCTCACGAACAACAAACAGTGTCAGTGCTACTGA---------
>Wpig4_JXJA08
ATGGCTCTTCTCAACAAGTTGCTCTGCTTTGCTTTGGTCTTCATGATCTTCGGCGAGTTGGTGACTCCGAGTTGCTACGAAGATTGGAGCAGATGCACGTTTGGCTCGTCAATTCTGACTGGAATTCTGTGGAAAGATTGCAGCAGCATATGCAGGGGACGCGGCCACAGGGGAGGGCGATGTGGGTATTCCCCAACATCTTGCCCTGGAGTTCTCACGAACAACAAACAGTGTCAGTGCTACTGA---------
>Wpig4_JXJA09
ATGGCTCTACTCAACAAGTTGCTCTGCTTTGCTTTGGTCTTCATGATCTTCGGCGAGTTGGTGACTCCGAGTTGCTACGAAGATTGGAGCAGATGCACGTTTGGCTCGTCAATTCTGACTGGAATTCTGTGGAAAGATTGCAGCAGCATATGCAGGGGACGCGGCCACAGGGGAGGGCGATGTGGGTATTCCCCAACATCTTGCCCTGGAGTTCTCACGAACAACAAACAGTGTCAGTGCTACTGA---------
>Wpig4_JXJA10
ATGGCTCTTCTCAACAAGTTGCTCTGCTTTGCTTTGGTCTTCATGATCTTCGGCGAGTTGGTGACTCCGAGTTGCTACGAAGATTGGAGCAGATGCACGTTTGGCTCGTCAATTCTGACTGGAATTCTGTGGAAAGATTGCAGCAGCATATGCAGGGGACGCGGCCACAGGGGAGGGCGATGTGGGTATTCCCCAACATCTTGCCCTGAAGTTCTCACGAACAACAAACAGTGTCAGTGCTACTGA---------
>Wpig4_TJ01
ATGGCTCTTCTCAACAAGTTGCTCTGCTTTGCTTTGGTCTTCATGATCTTCGGCGAGTTGGTGACTCCGAGTTGCTACGAAGATTGGAGCAGATGCACGTTTGGCTCGTCAATTCTGACTGGAATTCTGTGGAAAGATTGCAGCAGCATATGCAGGGGACGCGGCCACAGGGGAGGGCGATGTGGGTATTCCCCAACATCTTGCCCTGGAGTTCTCACGAACAACAAACAGTGTCAGTGCTACTGA---------
>Wpig4_TJ02
ATGGCTCTTCTCAACAAGTTGCTCTGCTTTGCTTTGGTCTTCATGATCTTCGGCGAGTTGGTGACTCCGAGTTGCTACGAAGATTGGAGCAGATGCACATTTGGCTCGTCAATTCTGACTGGAATTCTGTGGAAAGATTGCAGCAGCATATGCAGGGGACGCGGCCACAGGGGAGGGCGATGTGGGTATTCCCCAACATCTTGCCCTGGAGTTCTCACGAACAACAAACAGTGTCAGTGCTACTGA---------
>Wpig4_TJ03
ATGGCTCTTCTCAACAAGTTGCTCTGCTTTGCTTTGGTCTTCATGATCTTCGGCGAGTTGGTGACTCCGAGTTGCTACGAAGATTGGAGCAGATGCACGTTTGGCTCGTCAATTCTGACTGGAATTCTGTGGAAAGATTGCAGCAGCATATGCAGGGGACGCGGCCACAGGGGAGGGCGATGTGGGTATTCCCCAACATCTTGCCCTGGAGTTCTCACGAACAACAAACAGTGTCAGTGCTACTGA---------
>Wpig4_TJ04
ATGGCTCTTCTCAACAAGTTGCTCTGCTTTGCTTTGGTCTTCATGATCTTCGGCGAGTTGGTGACTCCGAGTTGCTACGAAGATTGGAGCAGATGCACGTTTGGCTCGTCAATTCTGACTGGAATTCTGTGGAAAGATTGCAGCAGCATATGCAGGGGACGCGGCCACAGGGGAGGGCGATGTGGGTATTCCCCAACATCTTGCCCTGGAGTTCTCACGAACAACAAACAGTGTCAGTGCTACTGA---------
>Wpig4_TJ05
ATGGCTCTTCTCAACAAGTTGCTCTGCTTTGCTTTGGTCTTCATGATCTTCGGCGAGTTGGTGACTCCGAGTTGCTACGAAGATTGGAGCAGATGCACGTTTGGCTCGTCAATTCTGACTGGAATTCTGTGGAAAGATTGCAGCAGCATATGCAGGGGACGCGGCCACAGGGGAGGGCGATGTGGGTATTCCCCAACATCTTGCCCTGGAGTTCTCACGAACAACAAACAGTGTCAGTGCTACTGA---------
>Wpig4_TJ06
ATGGCTCTTCTCAACAAGTTGCTCTGCTTTGCTTTGGTCTTCATGATCTTCGGCGAGTTGGTGACTCCGAGTTGCTACGAAGATTGGAGCAGATGCACGTTTGGCTCGTCAATTCTGACTGGAATTCTGTGGAAAGATTGCAGCAGCATATGCAGGGGACGCGGCCACAGGGGAGGGCGATGTGGGTATTCCCCAACATCTTGCCCTGGAGTTCTCACGAACAACAAACAGTGTCAGTGCTACTGA---------
>Wpig4_TJ07
ATGGCTCTTCTCAACAAGTTGCTCTGCTTTGCTTTGGTCTTCATGATCTTCGGCGAGTTGGTGACTCCGAGTTGCTACGAAGATTGGAGCAGATGCACGTTTGGCTCGTCAATTCTGACTGGAATTCTGTGGAAAGATTGCAGCAGCATATGCAGGGGACGCGGCCACAGGGGAGGGCGATGTGGGTATTCCCCAACATCTTGCCCTGGAGTTCTCACGAACAACAAACAGTGTCAGTGCTACTGA---------
>Wpig4_TJ08
ATGGCTCTTCTCAACAAGTTGCTCTGCTTTGCTTTGGTCTTCATGATCTTCGGCGAGTTGGTGACTCCGAGTTGCTACGAAGATTGGAGCAGATGCACGTTTGGCTCGTCAATTCTGACTGGAATTCTGTGGAAAGATTGCAGCAGCATATGCAGGGGACGCGGCCACAGGGGAGGGCGATGTGGGTATTCCCCAACATCTTGCCCTGGAGTTCTCACGAACAACAAACAGTGTCAGTGCTACTGA---------
>Wpig4_TJ09
ATGGCTCTTCTCAACAAGTTGCTCTGCTTTGCTTTGGTCTTCATGATCTTCGGCGAGTTGGTGACTCCGAGTTGCTACGAAGATTGGAGCAGATGCACGTTTGGCTCGTCAATTCTGACTGGAATTCTGTGGAAAGATTGCAGCAGCATATGCAGGGGACGCGGCCACAGGGGAGGGCGATGTGGGTATTCCCCAACATCTTGCCCTGGAGTTCTCACGAACAACAAACAGTGTCAGTGCTACTGA---------
>Wpig4_TJ10
ATGGCTCTTCTCAACAAGTTGCTCTGCTTTGCTTTGGTCTTCATGATCTTCGGCGAGTTGGTGACTCCGAGTTGCTACGAAGATTGGAGCAGATGCACATTTGGCTCGTCAATTCTGACTGGAATTCTGTGGAAAGATTGCAGCAGCATATGCAGGGGACGCGGCCACAGGGGAGGGCGATGTGGGTATTCCCCAACATCTTGCCCTGGAGTTCTCACGAACAACAAACAGTGTCAGTGCTACTGA---------
>Wpig5_HBWH01
ATGCCTGTACTTTACATTCTACTATTTTGTGCCTTAGTTTCAACGGCCTTTGGACGGATCGTGTTTGTTGATGGCTGCTACGAAGATTGGAGCAGATGTACTCCTGGTACGTCACTTCTTAAAAGGGATTATTCTGGAAAAATTGCA------------------ACTTCAGGCTGCAGCGGAGAAAATTGTGTGGACTCACCGAGTAAATGGTGCCCATTCTTGTTGCCAAACAACAAATGTGTTTGTTTCTAG
>Wpig5_HBWH02
ATGCCTGTACTTTACATTCTACTATTTTGTGCCTTAGTTTCAACGGCCTTTGGACGGATCGTGTTTGTTGATGGCTGCTACGAAGATTGGAGCAGATGTACTCCTGGTACGTCACTTCTTAAAAGGGATTATTCTGGAAAAATTGCAACCACCGCTACAAGGAAAACTTCAGGCTGCAGCGGAGAAAATTGTGTGGACTCACCGAGTAAATGGTGCCCATTCTTGTTGCCAAACAACAAATGTGTTTGTTTCTAG
>Wpig5_HBWH03
ATGCCTGTACTTTACATTCTACTATTTTGTGCCTTAGTTTCAACGGCCTTTGGACGGATCGTGTTTGTTGATGGCTGCTACGAAGATTGGAGCAGATGTACTCCTGGTACGTCACTTCTTAAAAGGGATTATTCTGGAAAAGTTGCAACCACCGCTGCAAGGAAAACTTCAGGCTGCAGCGGAGAAAATTGTGTGGACTCACCGAGTAAATGGTGCCCATTCTTGTTGCCAAACAACAAATGTGTTTGTTTCTAG
>Wpig5_HBWH04
ATGCCTGTACTTTACGTTCTACTATTTTGTGCCTTAGTTTCAACGGCCTTTGGACGGATCGTGTTTGTTGATGGCTGCTACGAAGATTGGAGCAGATGTACCCCTGGTACGTCACTTCTTAAAAGGGATTATTCTGGAAAAATTGCA------------------ACTTCAGGCTGCAGCGGAGAAAATTGTGTGGACTCACCGAGTAAATGGTGCCCATTCTTGTTGCCAAACAACAAATGTGTTTGTTTCTAG
>Wpig5_HBWH05
ATGCCTGTACTTTACATTCTACTACTTTGTGCCTTAGTTTCAACGGCCTTTGGACGGATCGTGTTTGTTGATGGCTGCTACGAAGATTGGAGCAGATGTACCCCTGGTACGTCACTTCTTAAAAGGGATTATTCTGGAAAAATTGCA------------------ACTTCAGGCTGCAGCGGAGAAAATTGTGTGGACTCACCGAGTAAATGGTGCCCATTCTTGTTGCCAAACAACAAATGTGTTTGTTTCTAG
>Wpig5_HBWH06
ATGCCTGTACTTTACATTCTACTATTTTGTGCCTTAGTTTCAACGGCCTTTGGACGGATCGTGTTTGTTGATGGCTGCTACGAAGATTGGAGCAGATGTACCCCTGGTACGTCACTTCTTAAAAGGGATTATTCTGGAAAAATTGCAACCACCGCTGCAAGGAAAACTTCAGGCTGCAGCGGAGAAAATTGTGTGGACTCACCGAGTAAATGGTGCCCATTCTTGTTGCCAAACAACAAATGTGTTTGTTTCTAG
>Wpig5_HBWH07
ATGCCTGTACTTTACATTCTACTATTTTGTGCCTTAGTTTCAACGGCCTTTGGACGGATCGTGTTTGTTGATGGCTGCTACGAAGATTGGAGCAGATGTACCCCTGGTACGTCACTTCTTAAAAGGGATTATTCTGGAAAAGTTGCAACCACCGCTGCAAGGAAAACTTCAGGCTGCAGCGGAGAAAATTGTGTGGACTCACCGAGTAAATGGTGCCCATTCTTGTTGCCAAACAACAAATGTGTTTGTTTCTAG
>Wpig5_HBWH08
ATGCCTGTACTTTACGTTCTACTATTTTGTGCCTTAGTTTCAACGGCCTTTGGACGGATCGTGTTTGTTGATGGCTGCTACGAAGATTGGAGCAGATGTACCCCTGGTACGTCACTTCTTAAAAGGGATTATTCTGGAAAAATTGCA------------------ACTTCAGGCTGCAGCGGAGAAAATTGTGTGGACTCACCGAGTAAATGGTGCCCATTCTTGTTGCCAAACAACAAATGTGTTTGTTTCTAG
>Wpig5_HBWH09
ATGCCTGTACTTTACATTCTACTATTTTGTGCCTTAGTTTCAACGGCCTTTGGACGGATCGTGTTTGTTGATGGCTGCTACGAAGATTGGAGCAGATGTACTCCTGGTACGTCACTTCTTAAAAGGGATTATTCTGGAAAAATTGCAACCACCGCTGCAAGGAAAACTTCAGGCTGCAGCGGAGAAAATTGTGTGGACTCACCGAGTAAATGGTGCCCATTCTTGTTGCCAAACAACAAATGTGTTTGTTTCTAG
>Wpig5_HBWH10
ATGCCTGTACTTTACATTCTACTATTTTGTGCCTTAGTTTCAACGGCCTTTGGACGGATCGTGTTTGTTGATGGCTGCTACGAAGATTGGAGCAGATGTACCCCTGGTACGTCACTTCTTAAAAGGGATTATTCTGGAAAAATTGCA------------------ACTTCAGGCTGCAGCGGAGAAAATTGTGTGGACTCACCGAGTAAATGGTGCCCATTCTTGTTGCCAAACAACAAATGTGTTTGTTTCTAG
>Wpig5_JXJA01
ATGCCTGTACTTTACATTCTACTATTTTGTGCCTTAGTTTCAACGGCCTTTGGACGGATCGTGTTTGTTGATGGCTGCTACGAAGATTGGAGCAGATGTACCCCTGGTACGTCACTTCTTAAAAGGGATTATTCTGGAAAAATTGCA------------------ACTTCAGGCTGCAGCGGAGAAAATTGTGTGGACTCACCGAGTAAATGGTGCCCATTCTTGTTGCCAAACAACAAATGTGTTTGTTTCTAG
>Wpig5_JXJA02
ATGCCTGTACTTTACATTCTACTATTTTGTGCCTTAGTTTCAACGGCCTTTGGACGGATCGTGTTTGTTGATGGCTGCTACGAAGATTGGAGCAGATGTACCCCTGGTACGTCACTTCTTAAAAGGGATTATTCTGGAAAAATTGCA------------------ACTTCAGGCTGCAGCGGAGAAAATTGTGTGGACTCACCGAGTAAATGGTGCCCATTCTTGTTGCCAAACAACAAATGTGTTTGTTTCTAG
>Wpig5_JXJA03
ATGCCTGTACTTTACATTCTACTATTTTGTGCCTTAGTTTCAACGGCCTTTGGACGGATCGTGTTTGTTGATGGCTGCTACGAAGATTGGAGCAGATGTACCCCTGGTACGTCACTTCTTAAAAGGGATTATTCTGGAAAAATTGCA------------------ACTTCAGGCTGCAGCGGAGAAAATTGTGTGGACTCACCGAGTAAATGGTGCCCATTCTTGTTGCCAAACAACAAATGTGTTTGTTTCTAG
>Wpig5_JXJA04
ATGCCTGTACTTTACATTCTACTATTTTGTGCCTTAGTTTCAACGGCCTTTGGACGGATCGTGTTTGTTGATGGCTGCTACGAAGATTGGAGCAGATGTACCCCTGGTACGTCACTTCTTAAAAGGGATTATTCTGGAAAAATTGCA------------------ACTTCAGGCTGCAGCGGAGAAAATTGTGTGGACTCACCGAGTAAATGGTGCCCATTCTTGTTGCCAAACAACAAATGTGTTTGTTTCTAG
>Wpig5_JXJA05
ATGCCTGTACTTTACATTCTACTATTTTGTGCCTTAGTTTCAACGGCCTTTGGACGGATCGTGTTTGTTGATGGCTGCTACGAAGATTGGAGCAGATGTACCCCTGGTACGTCACTTCTTAAAAGGGATTATTCTGGAAAAATTGCA------------------ACTTCAGGCTGCAGCGGAGAAAATTGTGTGGACTCACCGAGTAAATGGTGCCCATTCTTGTTGCCAAACAACAAATGTGTTTGTTTCTAG
>Wpig5_JXJA06
ATGCCTGTACTTTACATTCTACTATTTTGTGCCTTAGTTTCAACGGCCTTTGGACGGATCGTGTTTGTTGATGGCTGCTACGAAGATTGGAGCAGATGTACCCCTGGTACGTCACTTCTTAAAAGGGATTATTCTGGAAAAATTGCA------------------ACTTCAGGCTGCAGCGGAGAAAATTGTGTGGACTCACCGAGTAAATGGTGCCCATTCTTGTTGCCAAACAACAAATGTGTTTGTTTCTAG
>Wpig5_JXJA07
ATGCCTGTACTTTACATTCTACTATTTTGTGCCTTAGTTTCAACGGCCTTTGGACGGATCGTGTTTGTTGATGGCTGCTACGAAGATTGGAGCAGATGTACCCCTGGTACGTCACTTCTTAAAAGGGATTATTCTGGAAAAATTGCA------------------ACTTCAGGCTGCAGCGGAGAAAATTGTGTGGACTCACCGAGTAAATGGTGCCCATTCTTGTTGCCAAACAACAAATGTGTTTGTTTCTAG
>Wpig5_JXJA08
ATGCCTGTACTTTACATTCTACTATTTTGTGCCTTAGTTTCAACGGCCTTTGGACGGATCGTGTTTGTTGATGGCTGCTACGAAGATTGGAGCAGATGTACCCCTGGTACGTCACTTCTTAAAAGGGATTATTCTGGAAAAATTGCA------------------ACTTCAGGCTGCAGCGGAGAAAATTGTGTGGACTCACCGAGTAAATGGTGCCCATTCTTGTTGCCAAACAACAAATGTGTTTGTTTCTAG
>Wpig5_JXJA09
ATGCCTGTACTTTACATTCTACTATTTTGTGCCTTAGTTTCAACGGCCTTTGGACGGATCGTGTTTGTTGATGGCTGCTACGAAGATTGGAGCAGATGTACCCCTGGTACGTCACTTCTTAAAAGGGATTATTCTGGAAAAATTGCA------------------ACTTCAGGCTGCAGCGGAGAAAATTGTGTGGACTCACCGAGTAAATGGTGCCCATTCTTGTTGCCAAACAACAAATGTGTTTGTTTCTAG
>Wpig5_JXJA10
ATGCCTGTACTTTACATTCTACTATTTTGTGCCTTAGTTTCAACGGCCTTTGGACGGATCGTGTTTGTTGATGGCTGCTACGAAGATTGGAGCAGATGTACCCCTGGTACGTCACTTCTTAAAAGGGATTATTCTGGAAAAATTGCA------------------ACTTCAGGCTGCAGCGGAGAAAATTGTGTGGACTCACCGAGTAAATGGTGCCCATTCTTGTTGCCAAACAACAAATGTGTTTGTTTCTAG
>Wpig5_TJ01
ATGCCTGTACTTTACATTCTACTATTTTGTGCCTTAGTTTCAACGGCCTTTGGACGGATCGTGTTTGTTGATGGCTGCTACGAAGATTGGAGCAGATGTACTCCTGGTACGTCACTTCTTAAAAGGGATTATTCTGGAAAAATTGCAACCACCGCTGCAAGGAAAACTTCAGGCTGCAGCGGAGAAAATTGTGTGGACTCACCGAGTAAATGGTGCCCATTCTTGTTGCCAAACAACAAATGTGTTTGTTTCTAG
>Wpig5_TJ02
ATGCCTGTACTTTACATTCTACTATTTTGTGCCTTAGTTTCAACGGCCTTTGGACGGATCGTGTTTGTTGATGGCTGCTACGAAGATTGGAGCAGATGTACCCCTGGTACGTCACTTCTTAAAAGGGATTATTCTGGAAAAATTGCAACCACCGCTGCAAGGAAAACTTCAGGCTGCAGCGGAGAAAATTGTGTGGACTCACCGAGTAAATGGTGCCCATTCTTGTTGCCAAACAACAAATGTGTTTGTTTCTAG
>Wpig5_TJ03
ATGCCTGTACTTTACATTCTACTATTTTGTGCCTTAGTTTCAACGGCCTTTGGACGGATCGTGTTTGTTGATGGCTGCTACGAAGATTGGAGCAGATGTACTCCTGGTACGTCACTTCTTAAAAGGGATTATTCTGGAAAAATTGCAACCACCGCTGCAAGGAAAACTTCAGGCTGCAGCGGAGAAAATTGTGTGGACTCACCGAGTAAATGGTGCCCATTCTTGTTGCCAAACAACAAATGTGTTTGTTTCTAG
>Wpig5_TJ04
ATGCCTGTACTTTACATTCTACTATTTTGTGCCTTAGTTTCAACGGCCTTTGGACGGATCGTGTTTGTTGATGGCTGCTACGAAGATTGGAGCAGATGTACCCCTGGTACGTCACTTCTTAAAAGGGATTATTCTGGAAAAATTGCA------------------ACTTCAGGCTGCAGCGGAGAAAATTGTGTGGACTCACCGAGTAAATGGTGCCCATTCTTGTTGCCAAACAACAAATGTGTTTGTTTCTAG
>Wpig5_TJ05
ATGCCTGTACTTTACATTCTACTATTTTGTGCCTTAGTTTCAACGGCCTTTGGACGGATCGTGTTTGTTGATGGCTGCTACGAAGATTGGAGCAGATGTACTCCTGGTACGTCACTTCTTAAAAGGGATTATTCTGGAAAAATTGCAACCACCGCTGCAAGGAAAACTTCAGGCTGCAGCGGAGAAAATTGTGTGGACTCACCGAGTAAATGGTGCCCATTCTTGTTGCCAAACAACAAATGTGTTTGTTTCTAG
>Wpig5_TJ06
ATGCCTGTACTTTACATTCTACTATTTTGTGCCTTAGTTTCAACGGCCTTTGGACGGATCGTGTTTGTTGATGGCTGCTACGAAGATTGGAGCAGATGTACTCCTGGTACGTCACTTCTTAAAAGGGATTATTCTGGAAAAATTGCA------------------ACTTCAGGCTGCAGCGGAGAAAATTGTGTGGACTCACCGAGTAAATGGTGCCCATTCTTGTTGCCAAACAACAAATGTGTTTGTTTCTAG
>Wpig5_TJ07
ATGCCTGTACTTTACATTCTACTATTTTGTGCCTTAGTTTCAACGGCCTTTGGACGGATCGTGTTTGTTGATGGCTGCTACGAAGATTGGAGCAGATGTACCCCTGGTACGTCACTTCTTAAAAGGGATTATTCTGGAAAAATTGCA------------------ACTTCAGGCTGCAGCGGAGAAAATTGTGTGGACTCACCGAGTAAATGGTGCCCATTCTTGTTGCCAAACAACAAATGTGTTTGTTTCTAG
>Wpig5_TJ08
ATGCCTGTACTTTACATTCTACTATTTTGTGCCTTAGTTTCAACGGCCTTTGGACGGATCGTGTTTGTTGATGGCTGCTACGAAGATTGGAGCAGATGTACCCCTGGTACGTCACTTCTTAAAAGGGATTATTCTGGAAAAATTGCA------------------ACTTCAGGCTGCAGCGGAGAAAATTGTGTGGACTCACCGAGTAAATGGTGCCCATTCTTGTTGCCGAACAACAAATGTGTTTGTTTCTAG
>Wpig5_TJ09
ATGCCTGTACTTTACATTCTACTATTTTGTGCCTTAGTTTCAACGGCCTTTGGACGGATCGTGTTTGTTGATGGCTGCTACGAAGATTGGAGCAGATGTACTCCTGGTACGTCACTTCTTAAAAGGGATTATTCTGGAAAAATTGCAACCACCGCTGCAAGGAAAACTTCAGGCTGCAGCGGAGAAAATTGTGTGGACTCACCGAGTAAATGGTGCCCATTCTTGTTGCCAAACAACAAATGTGTTTGTTTCTAG
>Wpig5_TJ10
ATGCCTGTACTTTACATTCTACTATTTTGTGCCTTAGTTTCAACGGCCTTTGGACGGATCGTGTTTGTTGATGGCTGCTACGAAGATTGGAGCAGATGTACTCCTGGTACGTCACTTCTTAAAAGGGATTATTCTGGAAAAATTGCAACCACCGCTGCAAGGAAAACTTCAGGCTGCAGCGGAGAAAATTGTGTGGACTCACCGAGTAAATGGTGCCCATTCTTGTTGCCAAACAACAAATGTGTTTGTTTCTAG
