# Supplementary material for: Genetic Variation and Gene Expression of the Antimicrobial Peptide Macins in Asian Buffalo Leech (Hirudinaria manillensis)
Source: Biology (Basel). 2025 May 8;14(5):517. doi: 10.3390/biology14050517 (PMC12109416; doi:10.3390/biology14050517)
Supplement: Supplementary file 1 [file biology-14-00517-s001.zip › Table S1 and S2.xlsx]

## Sheet: Table S1
	The TPM valuse of Hman1–3
	Hman1	Hman2	Hman3
HmanGDMM01	1398.03	117.629	0.631491
HmanGDMM02	2082.22	1.05414	0
HmanGDMM03	1334.36	672.508	0.950973
HmanGDMM04	1990.23	1165.12	0.995792
HmanGDMM05	2243.23	76.1929	0
HmanGDMM06	2199.41	170.463	0
HmanGDMM07	3047.95	13.448	0
HmanGDMM08	2690.77	1142.81	2.04967
HmanGDMM09	2081.15	1111.8	0.609172
HmanGDMM10	2495.33	19.4056	0
HmanHNDA01	1377.13	0.697667	0
HmanHNDA02	2133.89	0	0
HmanHNDA03	1226.45	0	0
HmanHNDA04	1935.87	1.45423	0
HmanHNDA05	1860.36	39.4253	0
HmanHNDA06	2852.26	0	0
HmanHNDA07	3134.24	0.779697	0
HmanHNDA08	4715.87	3.35972	0
HmanHNDA09	3228.16	5.8267	0
HmanHNDA10	2228.53	1.43935	0
HmanGXRX01	1066.73	146.626	2.73835
HmanGXRX02	936.259	618.567	7.32112
HmanGXRX03	1053.81	176.57	8.65338
HmanGXRX04	2398.18	756.712	1.58828
HmanGXRX05	1206.2	14.4587	0
HmanGXRX06	1732.17	0	0
HmanGXRX07	1292.02	245.876	9.06612
HmanGXRX08	1341.47	639.601	2.05741
HmanGXRX09	3052.42	127.269	0
HmanGXRX10	5564.21	1.36624	0

## Sheet: Table S2
	The TPM valuse of Wpig1–5
	Wpig1	Wpig2	Wpig3	Wpig4	Wpig5
WpigHBWH01	20087.8	8.53349	0	0	19.6839
WpigHBWH02	12852.1	405045	1075.03	0	219.821
WpigHBWH03	8563	96430.1	0	0	0
WpigHBWH04	7348.88	28010.9	5.95822	0	30.845
WpigHBWH05	12546.8	1044.81	0	0	0
WpigHBWH06	18657	175060	0	0	64.539
WpigHBWH07	22393.8	6043.14	0	0	0
WpigHBWH08	16132.1	1014.02	0	0	0
WpigHBWH09	3779.3	4694.94	2.59389	0	5.9632
WpigHBWH10	4725.57	19642.1	0	0	16.409
WpigJXJA01	44796.7	0	0	0	20.55
WpigJXJA02	41050.8	0	0	0	0
WpigJXJA03	35154	0	13.4741	0	0
WpigJXJA04	57724.4	0	0	0	0
WpigJXJA05	51599.5	0	0	0	0
WpigJXJA06	41104.5	0	0	0	0
WpigJXJA07	57706.5	0	0	7.33612	0
WpigJXJA08	43060.6	0	0	11.6125	0
WpigJXJA09	48422.1	0	0	0	22.3967
WpigJXJA10	46981.1	0	0	0	0
WpigTJ01	7017.67	8.03416	76.574	8.26162	4.57862
WpigTJ02	11808.3	3952.23	0	0	3.20766
WpigTJ03	10899.9	32748	50.9769	6.87291	19.0548
WpigTJ04	8979.94	37042	0	0	13.6983
WpigTJ05	2923.39	208925	13.1288	0	27.9434
WpigTJ06	4264.34	33438.6	68.9583	7.90935	20.9497
WpigTJ07	9238.65	22431.9	33.736	1.67009	21.9176
WpigTJ08	3299.99	354.459	3.35274	0	0
WpigTJ09	11102	27140	9.33412	15.2319	17.0162
WpigTJ10	4125.89	9662.45	0	0	14.6738
